# Supplementary material for: Improved methods for the detection of histone interactions with peptide microarrays
Source: Sci Rep. 2019 Apr 18;9:6265. doi: 10.1038/s41598-019-42711-y (PMC6472351; doi:10.1038/s41598-019-42711-y)
Supplement: Supplementary file 2 — Supplementary Data S1 [file 41598_2019_42711_MOESM2_ESM.xlsx]

## Sheet: DIDO1 PHD
	Original Method			Optimized Method
Peptide	Average	Std. Dev.	Z-score	Average	Std. Dev.	Z-score
H3 (1-20)	0.495754	0.0938788	1.91297	0.257757	0.0601308	0.111076
H3K14ac	0.254393	0.0763504	0.0774597	0.335943	0.0987063	0.479741
H3K9ac	0.277993	0.0747965	0.117163	0.285143	0.0853953	0.0958653
H3K4ac	0.297145	0.0922136	0.275102	0.219574	0.0927094	0.399609
H3K4ac + K14ac	0.241919	0.0784311	0.180333	0.187815	0.0651669	0.639597
H3K9ac + K14ac	0.150944	0.0696518	0.930575	0.156424	0.0958641	0.876802
H3K4ac + K9ac	0.130529	0.0345021	1.09893	0.116692	0.0585329	1.17704
H3K4ac + K9ac + K14ac	0.253222	0.0812498	0.0871208	0.198257	0.0960826	0.560691
H3K18ac	0.25909	0.0388016	0.0387269	0.173866	0.0552247	0.745003
H3K14ac + K18ac	0.127639	0.0453829	1.12276	0.13958	0.101425	1.00409
H3K9ac + K18ac	0.182113	0.0699104	0.673528	0.127411	0.0426062	1.09604
H3K4ac + K18ac	0.287321	0.0868025	0.194085	0.215762	0.0701627	0.428415
H3K9ac + K14ac + K18ac	0.305534	0.108423	0.344283	0.250198	0.0951738	0.168197
H3K4ac + K14ac + K18ac	0.360961	0.108897	0.801367	0.271471	0.0661097	0.00744385
H3K4ac + K9ac + K18ac	0.259654	0.0839842	0.0340727	0.347819	0.0972494	0.569477
H3K4ac + K9ac + K14ac + K18ac	0.315771	0.0995114	0.428701	0.217413	0.041783	0.415942
H3K4me3	0.429345	0.098377	1.36531	0.562155	0.0840892	2.18912
H3K4me3 + K9ac	0.561093	0.0821323	2.45179	0.884969	0.0721026	4.62848
H3K4me3 + K14ac	0.776602	0.0775709	4.22902	0.630596	0.0395499	2.7063
H3K4me3 + K18ac	0.73644	0.0718501	3.89782	0.698372	0.0748495	3.21845
H3K4me3 + K9ac + K14ac	0.682327	0.0976971	3.45157	0.759488	0.0966306	3.68028
H3K4me3 + K9ac + K18ac	0.562007	0.0736887	2.45933	0.843638	0.154981	4.31616
H3K4me3 + K14ac + K18ac	0.624915	0.0709977	2.97811	0.593552	0.0605556	2.42638
H3K4me3 + K9ac + K14ac + K18ac	0.640626	0.0565025	3.10767	0.659122	0.100896	2.92186
H3T3p + K4me3 + K9ac + K14ac + K18ac	0.173707	0.092669	0.742856	0.245729	0.05784	0.201969
H3T3p + K4me3	0.191835	0.107975	0.593359	0.257451	0.0676729	0.113393
H3R2me2a + T3p + K4me3 + K9ac + K14ac + K18ac	0.183025	0.105286	0.666008	0.283265	0.0934037	0.0816725
H3R2me2a + T3p + K4me3	0.178407	0.0602255	0.70409	0.267192	0.0872618	0.0397823
H3R2me2a + K4me3	0.522756	0.0856249	2.13564	0.578373	0.0913601	2.31167
H3K4me2	0.244813	0.0535883	0.156464	0.283627	0.100952	0.0844093
H3K4me2 + K9ac + K14ac + K18ac	0.320971	0.090883	0.471587	0.403041	0.101535	0.986772
H3K4me1	0.333168	0.0740756	0.572168	0.265426	0.0977679	0.0531279
H3K4me1 + K9ac + K14ac + K18ac	0.303182	0.072189	0.324883	0.224659	0.10466	0.361187
H3S10p	0.176232	0.075337	0.722028	0.277605	0.107436	0.038907
H3K4ac + K9ac + S10p + K14ac + K18ac	0.183808	0.0908916	0.659553	0.0985121	0.0431175	1.31442
H3K4me3 + S10p	0.448694	0.0896242	1.52488	0.688374	0.0686953	3.1429
H3K4me3 + K9ac + S10p + K14ac + K18ac	0.388455	0.106153	1.02811	0.444852	0.0971334	1.30271
H3R2me2a + K4me3 + S10p	0.891156	0.0900298	5.17372	0.692722	0.0782884	3.17576
H3R2me2a + K4me3 + K9ac + S10p + K14ac + K18ac	0.288607	0.0685505	0.204693	0.4477	0.0513266	1.32423
H3K9me3	0.191169	0.1062	0.598852	0.266292	0.055111	0.0465851
H3K4ac + K9me3 + K14ac + K18ac	0.354467	0.109277	0.747819	0.260859	0.0666333	0.0876362
H3K4me2 + K9ac + K18ac	0.442337	0.0709917	1.47246	0.454497	0.0642594	1.3756
H3K4me1 + K9ac + K18ac	0.315658	0.100311	0.427768	0.288466	0.0611338	0.120976
H3R2me2a	0.358615	0.0979322	0.782023	0.272153	0.104485	0.00229542
H3R2me2a + K4ac + K9ac + K14ac + K18ac	0.256012	0.0898691	0.0641083	0.275779	0.104168	0.0251046
H3R2me2a + K4me3 + K9ac + K14ac + K18ac	0.3539	0.0920673	0.74314	0.530084	0.108534	1.94678
H3R2me1 + K4me3	0.336603	0.07809	0.600495	0.501416	0.13	1.73015
H3R2me1 + K4me3 + K9ac + K14ac + K18ac	0.532225	0.100292	2.21373	0.540188	0.137621	2.02313
H3Cit2	0.297816	0.0924784	0.280633	0.30104	0.0945504	0.215995
H3Cit2 + K4me3	0.401022	0.0960949	1.13174	0.433713	0.0832683	1.21854
H3Cit2 + K4me3 + K9ac + K14ac + K18ac	0.388849	0.104838	1.03135	0.35864	0.0892092	0.651254
H3Cit2 + K4ac + K9ac + K14ac + K18ac	0.242819	0.0748963	0.172912	0.246102	0.0876951	0.199145
H3T3p	0.105181	0.0533557	1.30796	0.151087	0.073968	0.917137
H4 (1-23)	0.23638	0.052608	0.226011	0.156846	0.0598286	0.873616
H4K5ac + K8ac + K12ac + K16ac	0.110114	0.0458804	1.26729	0.0605674	0.0253957	1.60115
H3R2me2a + K4me2	0.239028	0.0570023	0.204171	0.274381	0.0459572	0.0145456
H3R2me2s + K4me2	0.366519	0.104759	0.847208	0.332002	0.0560786	0.449959
H3R2me1 + K4me2	0.423808	0.0608672	1.31965	0.401812	0.0765229	0.977485
H3Cit2 + K4me2	0.327874	0.0932099	0.528515	0.317685	0.10729	0.341769
H3K4N3	0.309402	0.0656177	0.376182	0.248621	0.104759	0.180112
H4K5ac	0.370283	0.083114	0.87825	0.231774	0.0483732	0.307417
H4K8ac	0.153118	0.0961484	0.912643	0.241581	0.0993397	0.233315
H4K12ac	0.240557	0.0784566	0.191565	0.245524	0.0688937	0.203519
H4K16ac	0.252483	0.0964322	0.0932107	0.173227	0.0193555	0.749831
H4K5ac + K12ac	0.401171	0.100348	1.13297	0.368577	0.0845609	0.726341
H4K8ac + K16ac	0.217372	0.101077	0.382759	0.231144	0.0682519	0.312177
H4K5ac + K8ac + K12ac	0.15713	0.0779058	0.879554	0.113994	0.0216458	1.19743
H4R3me2a	0.182625	0.0845286	0.669308	0.278779	0.140513	0.0477756
H4R3me2s	0.251502	0.070456	0.101307	0.404256	0.150545	0.995953
H4R3me1	0.328497	0.0771272	0.533652	0.240778	0.0605524	0.239382
H4S1p + R3me2a	0.192809	0.100639	0.585328	0.187872	0.0752274	0.639169
H4S1p + R3me2s	0.225085	0.102716	0.319154	0.260297	0.166842	0.0918834
H4S1p + R3me1	0.299645	0.0400372	0.29572	0.416873	0.112326	1.09129
H4R3me2a + K5ac + K8ac + K12ac + K16ac + K20ac	0.289282	0.0840984	0.210258	0.364309	0.151948	0.694088
H4R3me2s + K5ac + K8ac + K12ac + K16ac + K20ac	0.234264	0.0789974	0.243463	0.319911	0.0955644	0.358591
H4R3me1 + K5ac + K8ac + K12ac + K16ac + K20ac	0.276921	0.0986487	0.10832	0.318033	0.0475046	0.344399
H4K20me3	0.208366	0.104123	0.457029	0.221397	0.061957	0.385835
H4K20me2	0.294723	0.0644552	0.255128	0.228408	0.0882092	0.332856
H4K20me1	0.137689	0.0535581	1.03988	0.138922	0.0728145	1.00906
H4K12ac + K16ac + K20me3	0.129938	0.0867611	1.1038	0.0699346	0.0519998	1.53037
H4K12ac + K16ac + K20me2	0.29725	0.0631809	0.275968	0.316449	0.0979739	0.332434
H4K12ac + K16ac + K20me1	0.289461	0.0889451	0.21173	0.289677	0.0835996	0.130124
H4K12ac + K16ac	0.396407	0.0990109	1.09368	0.272076	0.0645066	0.00287856
H3K4me3 + R8me2s + K9me3	0.482124	0.103401	1.80056	0.498373	0.101213	1.70715
H3 (15-41)	0.2993	0.0744492	0.292875	0.283651	0.131592	0.0845885
H3K18me3	0.262007	0.0973701	0.0146698	0.259193	0.0826464	0.100228
H3K18me3	0.335184	0.104509	0.588797	0.287291	0.0738395	0.112095
H3K36me3	0.190097	0.0870287	0.607692	0.285687	0.104457	0.0999795
H3K18me3 + K36me3	0.223012	0.0921908	0.336252	0.282741	0.0617663	0.0777149
H3K4me3 + R8me2a + K9me3	0.544932	0.093281	2.31852	0.604157	0.0952431	2.50651
H4 (11-27)	0.220562	0.0796137	0.356451	0.242041	0.0542146	0.229834
H3 (74-84) N-ac	0.193239	0.109163	0.581781	0.228504	0.0752868	0.332126
H3K79me3	0.106337	0.0496249	1.29843	0.248571	0.107685	0.180489
H3K79me2	0.203224	0.107262	0.499439	0.209522	0.105971	0.47557
H3K79me1	0.30272	0.0739953	0.321076	0.332436	0.0904625	0.453235
H3 (74-84)	0.142071	0.0831471	1.00374	0.0963523	0.0243236	1.33074
H3K36me3 (27-45)	0.164107	0.0791368	0.822024	0.186705	0.0892032	0.647989
H3K36me2 (27-45)	0.322667	0.0949825	0.485575	0.180243	0.110322	0.696819
H3K36ac (27-45)	0.161652	0.0620352	0.842269	0.0835559	0.0513416	1.42744
H3 (27-45)	0.150319	0.0726177	0.93573	0.134693	0.0821818	1.04102
H3T3p	0.30764	0.106747	0.361651	0.288631	0.0637336	0.12222
H3.3K36me1	0.231101	0.0489619	0.269546	0.226475	0.0821753	0.347459
H3K9me2 + K27me2	0.265194	0.0883712	0.0116129	0.230666	0.141157	0.315795
H3K4me3 + K9me3	0.669745	0.101951	3.34781	0.616716	0.0834271	2.60142
H3K9me2	0.265608	0.0757843	0.015029	0.303422	0.0877427	0.233995
H3K9me1	0.155744	0.0642792	0.890988	0.141919	0.0209364	0.986417
K3K4me1 + K18ac	0.133591	0.0486274	1.07368	0.182042	0.0544169	0.683224
H3T11p	0.211889	0.0658738	0.427979	0.158306	0.0854958	0.862588
H3K18me3	0.170413	0.0546805	0.770016	0.152191	0.100441	0.908793
H3K18me2	0.256712	0.0829307	0.0583398	0.137727	0.055516	1.01809
H3K18me1	0.260493	0.0720888	0.0271572	0.18182	0.10358	0.6849
H3R8me1	0.257678	0.0814578	0.0503711	0.298911	0.0738714	0.199908
H3R8me2a	0.255066	0.100004	0.0719081	0.172792	0.106462	0.753124
H3R8me2s	0.163417	0.0530293	0.827711	0.111717	0.0639368	1.21464
H3K9ac + S10p	0.162951	0.0429642	0.831552	0.152643	0.098704	0.905378
H3K9me3 + S10p	0.132577	0.0710486	1.08204	0.170485	0.0976041	0.770551
H3K9me2 + S10p	0.267627	0.0938681	0.0316777	0.293064	0.087768	0.155719
H3K9me1 + S10p	0.301981	0.105872	0.314978	0.357093	0.100893	0.639563
H3K4me3 + K9ac + S10p	0.672085	0.107425	3.36711	0.674536	0.10653	3.03833
H3R17me2a	0.305089	0.0876727	0.340615	0.283147	0.103446	0.0807855
H3R17me2s	0.301449	0.105486	0.310597	0.24084	0.0718028	0.238909
H3R17me1	0.178409	0.0617846	0.704076	0.264029	0.105189	0.0636825
H3K14me2	0.123793	0.0720122	1.15448	0.134438	0.0637762	1.04294
H3K14me3	0.233644	0.0651712	0.248568	0.241976	0.0612169	0.230327
H3R2me2s + K4me3	0.413712	0.0954883	1.23639	0.652133	0.135028	2.86904
H3K18ac (1-25)	0.442549	0.0821258	1.4742	0.251411	0.0878581	0.159034
H3R17me2a (1-25)	0.297175	0.0957399	0.275345	0.266387	0.0822667	0.0458637
H3R17me2a + K18ac (1-25)	0.199151	0.0618882	0.533028	0.226684	0.0578284	0.345882
H3 (1-25)	0.147725	0.0530329	0.957114	0.173059	0.0867577	0.7511
H3T6p	0.393505	0.072506	1.06975	0.327453	0.104889	0.415582
H3K4me3 + T6p	0.533408	0.105103	2.22348	0.438657	0.0621459	1.2559
H3K4me2 + T6p	0.343523	0.0738189	0.657569	0.350563	0.0900647	0.590213
H3T6p + K9ac + K14ac + K18ac	0.189156	0.0923991	0.615451	0.143316	0.0577948	0.975857
H3K4me3 + T6p + K9ac + K14ac + K18ac	0.240017	0.0878829	0.196012	0.325266	0.10001	0.399055
H3K4me2 + T6p + K9ac + K14ac + K18ac	0.320203	0.0970834	0.465255	0.308178	0.0938091	0.26993
H3K18ac + K23ac + K27ac	0.128438	0.0551046	1.11617	0.168126	0.0732306	0.788382
H3K18ac + K23ac + K27ac + S28p	0.210105	0.0785939	0.442687	0.222985	0.0740947	0.373831
H3K23ac	0.287297	0.0924467	0.193891	0.268742	0.0953114	0.0280661
H3K23ac	0.259022	0.117464	0.03929	0.24846	0.10715	0.181334
H3R2me2s + K4me3 + K9ac + K14ac + K18ac	0.663673	0.0861277	3.29774	0.538224	0.0811522	2.00829
H3R8me1 + K9me3	0.252456	0.10212	0.0934322	0.251182	0.0608043	0.160763
H3R8me1 + K9me2	0.154841	0.0982571	0.898434	0.386288	0.072402	0.860172
H3R8me2a + K9me3	0.223303	0.0917115	0.333853	0.34359	0.0705298	0.53752
H3R8me2a + K9me2	0.278096	0.0835421	0.118007	0.294242	0.0974093	0.164623
H3R8me2a + K9me1	0.160017	0.0756369	0.855748	0.111502	0.0489033	1.21626
H3R8me2s + K9me3	0.156716	0.0726953	0.882969	0.230368	0.104556	0.318047
H3R8me2s + K9me2	0.268983	0.0787899	0.0428558	0.283951	0.10954	0.0868569
H3R8me2s + K9me1	0.238649	0.0920321	0.207296	0.258924	0.103993	0.102259
H3K4ac + K9me2 + K14ac + K18ac	0.158092	0.0732744	0.871625	0.159392	0.0851069	0.854378
H3K4ac + K9me1 + K14ac + K18ac	0.17004	0.0863818	0.773092	0.12208	0.038108	1.13633
H3K27me3	0.280986	0.100901	0.141839	0.232637	0.112611	0.300899
H3K27me2	0.153396	0.0929113	0.910355	0.169107	0.0875533	0.780968
H3K27me1	0.137297	0.0668429	1.04311	0.133132	0.095891	1.05281
H3R26me2a + K27me3	0.276032	0.103337	0.100989	0.327419	0.0827539	0.415324
H3R26me2a + K27me1	0.107534	0.0542789	1.28856	0.132424	0.0689319	1.05816
H3 15-34	0.326364	0.0831141	0.51606	0.247825	0.0843219	0.186127
H3 30-49	0.222407	0.0510662	0.34124	0.213997	0.0748341	0.441753
H3 105-124	0.122446	0.0586615	1.16558	0.168364	0.0701799	0.786578
H3.3 15-34	0.170098	0.0624886	0.772613	0.112347	0.0798762	1.20987
H3.3 30-49	0.243596	0.0892859	0.166497	0.292615	0.0942659	0.152326
H3.3 75-94	0.235917	0.0976671	0.229823	0.187016	0.109995	0.645635
H3 120-135	0.208093	0.0688662	0.459283	0.147033	0.0691322	0.94777
H3 15-34	0.124059	0.0679483	1.15228	0.182004	0.0712456	0.683509
H3K9-Nle (1-20)	0.254447	0.0422902	0.0770198	0.159297	0.0805977	0.855093
H3K14-Nle (1-20)	0.271406	0.105393	0.0628359	0.277264	0.0741887	0.0363255
H3K18-Nle (11-26)	0.275884	0.0449438	0.0997643	0.281953	0.0723951	0.0717586
H3K23-Nle (15-31)	0.261112	0.106552	0.022055	0.246551	0.0933377	0.195755
H3T6p + K9me3	0.276491	0.0834762	0.104773	0.196696	0.0945924	0.572491
H3T6p + R8me2a + K9me3	0.229638	0.102206	0.281608	0.302289	0.106855	0.225428
H3R26me2a	0.299252	0.10541	0.292477	0.249952	0.106075	0.170058
H3K27me3 + S28p	0.259967	0.101655	0.0314957	0.262734	0.0783912	0.0734649
H3K27me2 + S28p	0.203367	0.0754566	0.498253	0.254062	0.082836	0.139
H3K4ac + K9me3	0.192624	0.0960784	0.586847	0.312949	0.100498	0.30598
H3K9me2 (1-32)	0.207355	0.0687402	0.465369	0.267234	0.0909333	0.0394645
H3K9me2 + K27me1 (1-32)	0.252514	0.10999	0.0929607	0.223435	0.0998177	0.370431
H3K27ac	0.123741	0.0681761	1.1549	0.0738599	0.0559658	1.50071
H3K27ac + S28p	0.209741	0.104442	0.445688	0.238886	0.0851346	0.253676
H3S28p	0.212898	0.0804018	0.419655	0.236316	0.0918007	0.2731
H3 (1-20) N-ac	0.151788	0.0440931	0.923615	0.244069	0.087726	0.214508
H3 (52-61)	0.160246	0.0941288	0.853862	0.285816	0.160452	0.100949
H3K56ac (52-61)	0.298863	0.0993881	0.289265	0.279102	0.128282	0.0502173
H3K56me3 (52-61)	0.243014	0.0757213	0.171299	0.288429	0.0998151	0.120695
H3K9me2 (1-15)	0.265049	0.100702	0.0104137	0.24632	0.0642587	0.197503
H3K4me2 + K9me2	0.365422	0.0885369	0.838157	0.400549	0.102425	0.96794
H3K4me1 + K9me2	0.276765	0.086348	0.107033	0.282691	0.0947085	0.0773355
H3K4me3 + K9me2	0.305201	0.0845291	0.341538	0.50065	0.0767516	1.72435
H3K4A + K9me2 (1-15)	0.302016	0.0855352	0.315273	0.274425	0.0917125	0.0148778
H2A (1-17)	0.241817	0.0702418	0.181169	0.218753	0.0663646	0.40581
H2AK5ac + K9ac + K13ac + K15ac	0.208079	0.0857539	0.459398	0.260671	0.0922352	0.0890551
H2AK5ac	0.241566	0.077129	0.183238	0.21708	0.0907625	0.418459
H2AS1p + K5ac	0.240006	0.0961796	0.196109	0.284246	0.0711494	0.0890877
H2AR3me2a + K5ac	0.0816592	0.0953741	1.50194	0.194527	0.0627276	0.588881
H2AS1p + R3me2a + K5ac	0.240354	0.0583773	0.193233	0.141462	0.0825302	0.989867
H2ACit3 + K5ac	0.148928	0.0506199	0.947193	0.080216	0.047904	1.45268
H2AS1p + Cit3 + K5ac	0.12309	0.0570383	1.16028	0.12752	0.0489891	1.09522
H2AS1p + K5ac + K9ac + K13ac + K15ac	0.265492	0.0969964	0.0140648	0.212004	0.0685777	0.456811
H2AK5ac + K9ac + K13ac + K15ac (no N-ac)	0.273119	0.100129	0.0769669	0.343356	0.0706516	0.535758
H2AS1p + K5ac + K9ac + K13ac + K15ac (no N-ac)	0.265915	0.0822578	0.017556	0.220947	0.0705194	0.389237
H2AX (132-142)	0.16505	0.0886979	0.814244	0.161224	0.104538	0.840538
H2AX (S139p)	0.270887	0.0916559	0.05856	0.181413	0.0800858	0.687977
H2A.Z (1-19)	0.217441	0.0919993	0.382194	0.212044	0.0808932	0.456511
H2A.Z (1-19) N-ac	0.27332	0.079403	0.0786238	0.24429	0.0623057	0.212842
H2A.Z K4ac + K8ac + K12ac (1-19)	0.166725	0.0681692	0.800433	0.150065	0.0987942	0.92486
H2A.Z K4ac + K8ac + K12ac (1-19) N-ac	0.178106	0.0964982	0.706572	0.177635	0.104947	0.716523
H3Cit8 (1-21)	0.23933	0.0977396	0.20168	0.230765	0.10585	0.315045
H3 (21-44)	0.236578	0.0987198	0.224377	0.259315	0.0976627	0.0993044
H3K36me1 (21-44)	0.155484	0.0429673	0.893128	0.249186	0.0990424	0.175847
H3K36me2 (21-44)	0.268484	0.0977126	0.0387461	0.273764	0.0490972	0.00988046
H3K36me3 (21-44)	0.241175	0.100533	0.186463	0.255245	0.0559391	0.13006
H3K36ac (21-44)	0.148933	0.0287405	0.947155	0.234368	0.0804226	0.287817
H3K27acK36me1 (21-44)	0.263092	0.10669	0.00572661	0.260064	0.109779	0.0936466
H3K27acK36me2 (21-44)	0.234042	0.0957381	0.245286	0.224407	0.0924895	0.36309
H3K27acK36me3 (21-44)	0.295969	0.105237	0.265405	0.334905	0.100347	0.471899
H2BK120ub1 (Leu-Arg-Gly-Gly) (108-125)	0.175814	0.069156	0.725481	0.155513	0.0765347	0.883694
H2B (108-125)	0.17017	0.0918643	0.772024	0.206992	0.0880614	0.494687
H4 (1-25)	0.233873	0.0821699	0.246683	0.331193	0.0875368	0.443844
H4K20me3 (1-23)	0.240421	0.0707192	0.192684	0.348395	0.1106	0.573833
H4K12ac + K16ac + K20me3 (1-25)	0.220245	0.105354	0.359071	0.172237	0.106638	0.757313
H4R3me2a + K5ac	0.144284	0.0669062	0.985493	0.242781	0.116436	0.224248
H4 (1-23) (no N-ac)	0.22544	0.104142	0.316227	0.243975	0.09699	0.215225
H4K20ac	0.133909	0.105898	1.07106	0.228106	0.104574	0.335136
H4S1p + K5ac + K8ac + K12ac + K16ac	0.297404	0.0887198	0.277239	0.235695	0.133874	0.277787
H4S1p (1-23)	0.279841	0.10366	0.132401	0.25362	0.161342	0.14234
H4K5ac + K8ac	0.184697	0.0560254	0.652218	0.183685	0.108625	0.670805
H4K5ac + K16ac	0.260646	0.102414	0.0258922	0.135991	0.0827379	1.03121
H4K5ac + K20ac	0.270546	0.0919491	0.05575	0.154718	0.0832271	0.889696
H4K8ac + K12ac	0.148351	0.049878	0.951956	0.113018	0.0980486	1.2048
H4K8ac + K20ac	0.165455	0.101014	0.810906	0.164551	0.0805694	0.815391
H4K12ac + K16ac	0.214346	0.0592013	0.407716	0.182704	0.0890608	0.678222
H4K12ac + K20ac	0.147011	0.0739987	0.963006	0.136764	0.109556	1.02536
H4K16ac + K20ac	0.213169	0.0771504	0.417421	0.273631	0.0720802	0.0088717
H4K12ac + KQ5,8,16,20	0.148071	0.0687972	0.954263	0.242517	0.0562455	0.226242
H4K5me1	0.337836	0.161357	0.610665	0.429284	0.101697	1.18508
H4K8me1	0.217351	0.108399	0.382932	0.269153	0.123827	0.0249651
H4K12me1	0.225439	0.106205	0.316238	0.295626	0.141958	0.17508
H4K5ac + K8me1 + K12ac	0.218099	0.0594984	0.376764	0.28855	0.0809001	0.121611
H4K5me1 + K8ac + K12me1	0.225494	0.0376514	0.315783	0.321386	0.0899822	0.369736
H4K5me1 + K8me1 + K12me1	0.187001	0.109238	0.633218	0.231132	0.0915873	0.312271
H4K8ac + K12ac + K16ac	0.293429	0.087639	0.244452	0.283909	0.108131	0.086538
H4K5ac + K12ac + K16ac	0.22655	0.0828162	0.307074	0.290796	0.0918809	0.138583
H4K5ac + K8ac + K16ac	0.1847	0.0600219	0.652201	0.226308	0.0954205	0.348724
H4K5me1 + K8ac + K12ac + K16ac	0.123023	0.0641402	1.16083	0.0732367	0.0611371	1.50542
H4K5ac + K8me1 + K12ac + K16ac	0.292979	0.0840138	0.240746	0.2988	0.0995275	0.199063
H4K5ac + K8ac + K12me1 + K16ac	0.30517	0.0958667	0.341282	0.294931	0.116975	0.16983
H4K5ac + K8ac + K12me1 + K16ac	0.136007	0.0627376	1.05375	0.15664	0.0439464	0.875174
H2B (1-24)	0.169623	0.104928	0.776533	0.318594	0.0755268	0.348641
H2BK5me3	0.259775	0.0698938	0.0330801	0.346527	0.09866	0.559715
H2BK5me2	0.265193	0.0815079	0.0116054	0.276855	0.095581	0.0332403
H2BK5me1	0.346883	0.0718293	0.68527	0.310742	0.100785	0.28931
H2BK12ac	0.274014	0.100096	0.0843446	0.23197	0.081446	0.305941
H2BK15ac	0.22403	0.0704514	0.327857	0.25761	0.0850683	0.112187
H2BK16ac	0.194236	0.108542	0.573559	0.247602	0.0787935	0.187811
H2BK20ac	0.14584	0.0588247	0.972667	0.261912	0.0809079	0.0796822
H2BK12ac + K15ac + K16ac + K20ac	0.204503	0.108219	0.488886	0.271627	0.107466	0.00626517
H2BK12ac + K15ac + K16ac + K20ac	0.204822	0.104607	0.486257	0.21767	0.0993175	0.413996
H2BK12ac + K15ac + K16ac + K20ac	0.287034	0.0998529	0.191719	0.259266	0.101645	0.099677
H2BK12ac + K15ac + K16ac + K20ac	0.288188	0.081352	0.201234	0.237688	0.072815	0.262727
H2BK12ac + K15ac + K16ac + K20ac	0.208457	0.10467	0.456278	0.229744	0.0537444	0.322758
yH2A (10-25)	0.162874	0.0664102	0.83219	0.153694	0.0825633	0.897436
H2A (10-25)	0.175607	0.0897956	0.727185	0.167975	0.0995103	0.789522
H2A.X (1-17)	0.148617	0.0440203	0.949764	0.0813664	0.054482	1.44398
H2A.X K5ac	0.262924	0.0646787	0.00710724	0.152366	0.0890435	0.907468
H3K4me3 (1-11)	0.242279	0.0827518	0.17736	0.439789	0.0938795	1.26446
H3K4me3 (1-7)	0.236245	0.0717455	0.227123	0.285096	0.10349	0.0955135
H3K36me3	0.411447	0.0645624	1.21771	0.283374	0.145168	0.082498
H3S31p + K36me3	0.249146	0.0932966	0.120728	0.298631	0.0883181	0.19779
H3K23me3 (15-34)	0.226887	0.109106	0.304294	0.256685	0.0853366	0.119175
H3K23me2 (15-34)	0.291763	0.0921756	0.230713	0.276775	0.085035	0.03263

## Sheet: GLP ankyrin
	Original Method			Optimized Method
Peptide	Average	Std. Dev.	Z-score	Average	Std. Dev.	Z-score
H3 (1-20)	0.543171	0.0391227	2.14031	0.160112	0.0724588	0.129625
H3K14ac	0.501448	0.0991037	1.73637	0.20224	0.0793698	0.31079
H3K9ac	0.405967	0.0815989	0.811958	0.180943	0.0248119	0.0881479
H3K4ac	0.381348	0.0713275	0.573606	0.141949	0.0520804	0.319505
H3K4ac + K14ac	0.370661	0.0815061	0.470134	0.152663	0.0638253	0.207494
H3K9ac + K14ac	0.216978	0.0663166	1.01776	0.116718	0.0618294	0.58327
H3K4ac + K9ac	0.204567	0.063503	1.13792	0.0837856	0.0572108	0.927554
H3K4ac + K9ac + K14ac	0.34554	0.0875997	0.226929	0.148753	0.0376593	0.248378
H3K18ac	0.352754	0.0670257	0.296772	0.154078	0.058914	0.192704
H3K14ac + K18ac	0.198425	0.0599167	1.19739	0.0818243	0.0531406	0.948058
H3K9ac + K18ac	0.23526	0.0414291	0.840766	0.117645	0.0401211	0.573582
H3K4ac + K18ac	0.37284	0.0705969	0.491235	0.158661	0.0536653	0.144792
H3K9ac + K14ac + K18ac	0.424609	0.0913508	0.992441	0.167085	0.0655342	0.0567221
H3K4ac + K14ac + K18ac	0.386884	0.0902282	0.627205	0.180689	0.032768	0.0854885
H3K4ac + K9ac + K18ac	0.455755	0.0847939	1.29399	0.194729	0.0753244	0.232269
H3K4ac + K9ac + K14ac + K18ac	0.491629	0.0231498	1.64131	0.155815	0.071664	0.174541
H3K4me3	0.430706	0.0973684	1.05147	0.198229	0.047469	0.268861
H3K4me3 + K9ac	0.36349	0.043278	0.400713	0.183621	0.0637775	0.11614
H3K4me3 + K14ac	0.363905	0.0534453	0.40473	0.196385	0.0871951	0.249578
H3K4me3 + K18ac	0.361832	0.0313446	0.384658	0.154722	0.0633703	0.185976
H3K4me3 + K9ac + K14ac	0.365887	0.0703622	0.42392	0.15328	0.0597085	0.201047
H3K4me3 + K9ac + K18ac	0.147869	0.121676	1.68685	0.128171	0.0648437	0.463543
H3K4me3 + K14ac + K18ac	0.276471	0.0640411	0.441777	0.151342	0.0599965	0.221307
H3K4me3 + K9ac + K14ac + K18ac	0.296239	0.0456888	0.25039	0.135321	0.0625403	0.388796
H3T3p + K4me3 + K9ac + K14ac + K18ac	0.343274	0.0570388	0.204991	0.165466	0.0592899	0.0736484
H3T3p + K4me3	0.393018	0.106917	0.686587	0.17302	0.0520598	0.00532353
H3R2me2a + T3p + K4me3 + K9ac + K14ac + K18ac	0.358898	0.13685	0.356252	0.176664	0.0886423	0.0434085
H3R2me2a + T3p + K4me3	0.362869	0.0415461	0.394698	0.16529	0.0768141	0.075494
H3R2me2a + K4me3	0.359523	0.087148	0.362302	0.153925	0.0615134	0.194308
H3K4me2	0.224322	0.0992112	0.946659	0.134602	0.0532791	0.396309
H3K4me2 + K9ac + K14ac + K18ac	0.147833	0.0811817	1.68719	0.174989	0.0762399	0.0259056
H3K4me1	0.342235	0.0962947	0.194927	0.123385	0.0391566	0.513579
H3K4me1 + K9ac + K14ac + K18ac	0.342756	0.0724536	0.199977	0.13214	0.0468991	0.422046
H3S10p	0.139471	0.103566	1.76815	0.127151	0.0665106	0.474207
H3K4ac + K9ac + S10p + K14ac + K18ac	0.279727	0.046838	0.410245	0.121229	0.0624889	0.536115
H3K4me3 + S10p	0.361999	0.0852244	0.386271	0.145256	0.0502755	0.284935
H3K4me3 + K9ac + S10p + K14ac + K18ac	0.357241	0.0366807	0.340207	0.161006	0.0751288	0.120274
H3R2me2a + K4me3 + S10p	0.33656	0.102432	0.139987	0.195613	0.070606	0.241506
H3R2me2a + K4me3 + K9ac + S10p + K14ac + K18ac	0.344044	0.0707865	0.212443	0.178712	0.0295717	0.0648266
H3K9me3	0.379164	0.0760662	0.55246	0.182783	0.0628063	0.107384
H3K4ac + K9me3 + K14ac + K18ac	0.471024	0.0604857	1.44181	0.172303	0.0820183	0.00217969
H3K4me2 + K9ac + K18ac	0.488161	0.0958822	1.60773	0.212872	0.100356	0.42194
H3K4me1 + K9ac + K18ac	0.444872	0.0899776	1.18862	0.182876	0.0311151	0.108351
H3R2me2a	0.461512	0.103429	1.34973	0.165754	0.0640404	0.0706439
H3R2me2a + K4ac + K9ac + K14ac + K18ac	0.353542	0.0965825	0.304394	0.141593	0.0548633	0.323225
H3R2me2a + K4me3 + K9ac + K14ac + K18ac	0.196728	0.0874486	1.21382	0.11962	0.0613443	0.55293
H3R2me1 + K4me3	0.198374	0.0405051	1.19788	0.106681	0.0507375	0.688197
H3R2me1 + K4me3 + K9ac + K14ac + K18ac	0.330661	0.0823595	0.0828695	0.133133	0.0503873	0.411668
H3Cit2	0.445837	0.069251	1.19797	0.188252	0.0723391	0.164559
H3Cit2 + K4me3	0.444382	0.0789551	1.18388	0.194799	0.0576661	0.233002
H3Cit2 + K4me3 + K9ac + K14ac + K18ac	0.333582	0.0776685	0.111156	0.159766	0.0487225	0.133243
H3Cit2 + K4ac + K9ac + K14ac + K18ac	0.30597	0.0660349	0.156174	0.150393	0.0637237	0.231226
H3T3p	0.192359	0.0708081	1.25611	0.120682	0.0838231	0.541831
H4 (1-23)	0.313809	0.0305072	0.0802828	0.141996	0.0633304	0.319017
H4K5ac + K8ac + K12ac + K16ac	0.138619	0.0557537	1.77641	0.094365	0.0453543	0.816955
H3R2me2a + K4me2	0.197882	0.0904472	1.20264	0.121825	0.0616806	0.529884
H3R2me2s + K4me2	0.414792	0.0793052	0.897401	0.148476	0.0572466	0.251265
H3R2me1 + K4me2	0.380664	0.0612061	0.566983	0.175341	0.0526816	0.0295846
H3Cit2 + K4me2	0.329425	0.0892628	0.0709063	0.210686	0.0638896	0.399089
H3K4N3	0.303046	0.0858934	0.184485	0.129566	0.0575274	0.448955
H4K5ac	0.353512	0.0804508	0.304106	0.14939	0.0817364	0.241714
H4K8ac	0.381407	0.0875733	0.574174	0.156953	0.0686815	0.162644
H4K12ac	0.356043	0.0734154	0.328612	0.173751	0.0630259	0.0129619
H4K16ac	0.339577	0.0883541	0.169191	0.16755	0.0510336	0.051868
H4K5ac + K12ac	0.418986	0.0681767	0.938004	0.180393	0.0540002	0.0823937
H4K8ac + K16ac	0.356124	0.0683149	0.329392	0.147431	0.0556108	0.262198
H4K5ac + K8ac + K12ac	0.137988	0.0807878	1.78251	0.101466	0.0498565	0.742715
H4R3me2a	0.156079	0.0653826	1.60736	0.0911382	0.0289151	0.850689
H4R3me2s	0.317365	0.0171706	0.0458546	0.140329	0.0551333	0.336442
H4R3me1	0.315912	0.0500792	0.0599218	0.131691	0.0615149	0.426747
H4S1p + R3me2a	0.215863	0.0688283	1.02855	0.137776	0.05373	0.363128
H4S1p + R3me2s	0.146134	0.119792	1.70365	0.0975106	0.0488644	0.78407
H4S1p + R3me1	0.403254	0.0647167	0.785694	0.142588	0.0617409	0.312819
H4R3me2a + K5ac + K8ac + K12ac + K16ac + K20ac	0.340611	0.0455229	0.179208	0.182986	0.0782157	0.109504
H4R3me2s + K5ac + K8ac + K12ac + K16ac + K20ac	0.373558	0.104743	0.498182	0.145235	0.0789156	0.285156
H4R3me1 + K5ac + K8ac + K12ac + K16ac + K20ac	0.327848	0.0440339	0.0556377	0.162647	0.0738478	0.103125
H4K20me3	0.424268	0.0784133	0.989142	0.136835	0.065483	0.372965
H4K20me2	0.306713	0.061381	0.148981	0.137328	0.0571899	0.367815
H4K20me1	0.159142	0.0883624	1.57771	0.116883	0.0617556	0.581553
H4K12ac + K16ac + K20me3	0.183749	0.0830539	1.33947	0.118973	0.0533891	0.559694
H4K12ac + K16ac + K20me2	0.369539	0.0349417	0.459275	0.146091	0.0526214	0.276205
H4K12ac + K16ac + K20me1	0.475513	0.0701156	1.48527	0.200148	0.0554137	0.288917
H4K12ac + K16ac	0.394589	0.137841	0.701803	0.155235	0.0376119	0.180608
H3K4me3 + R8me2s + K9me3	0.402797	0.0924489	0.781271	0.180462	0.0909938	0.0831174
H3 (15-41)	0.353149	0.0618686	0.300596	0.163718	0.069147	0.0919238
H3K18me3	0.378013	0.107965	0.541316	0.125394	0.0742238	0.492568
H3K18me3	0.448295	0.0828351	1.22176	0.205284	0.0655095	0.342616
H3K36me3	0.300577	0.0740444	0.208391	0.142499	0.0330505	0.313757
H3K18me3 + K36me3	0.416279	0.0793002	0.911795	0.151	0.0708799	0.224878
H3K4me3 + R8me2a + K9me3	0.477307	0.0791311	1.50265	0.278146	0.0705638	1.10433
H4 (11-27)	0.405347	0.0876392	0.805955	0.143133	0.0563569	0.307122
H3 (74-84) N-ac	0.306514	0.080124	0.150912	0.138532	0.0357938	0.355228
H3K79me3	0.347487	0.0907867	0.245774	0.153074	0.0766941	0.203205
H3K79me2	0.334043	0.0470921	0.115619	0.182119	0.061663	0.100445
H3K79me1	0.357982	0.0410002	0.347381	0.148529	0.0705995	0.250716
H3 (74-84)	0.172926	0.0768336	1.44426	0.120952	0.055096	0.539006
H3K36me3 (27-45)	0.102955	0.097343	2.12169	0.111624	0.0935774	0.636526
H3K36me2 (27-45)	0.359494	0.0287759	0.362021	0.129822	0.0580083	0.446284
H3K36ac (27-45)	0.142334	0.0517592	1.74043	0.0837073	0.0428784	0.928373
H3 (27-45)	0.166104	0.105945	1.5103	0.0918857	0.0500714	0.842875
H3T3p	0.448367	0.0764368	1.22246	0.176868	0.0433955	0.0455456
H3.3K36me1	0.2625	0.0429129	0.577038	0.189692	0.0826374	0.179612
H3K9me2 + K27me2	0.595923	0.0972788	2.65104	0.5636	0.0625336	4.08852
H3K4me3 + K9me3	0.332143	0.135423	0.0972194	0.161171	0.042706	0.118553
H3K9me2	0.509945	0.0307829	1.81863	0.45458	0.0772162	2.9488
H3K9me1	0.423415	0.118455	0.980884	0.615546	0.105986	4.63157
K3K4me1 + K18ac	0.198353	0.0958909	1.19808	0.113808	0.0787338	0.613691
H3T11p	0.231024	0.0802191	0.881776	0.120314	0.0583707	0.545679
H3K18me3	0.214101	0.0757023	1.04562	0.118633	0.048808	0.56325
H3K18me2	0.347426	0.0874537	0.245189	0.132148	0.0537315	0.421964
H3K18me1	0.346482	0.0745259	0.236044	0.136673	0.0685854	0.374664
H3R8me1	0.280192	0.0443495	0.405747	0.15853	0.0605435	0.14616
H3R8me2a	0.294096	0.112412	0.271131	0.167911	0.10412	0.0480951
H3R8me2s	0.170657	0.0730383	1.46622	0.135048	0.0418047	0.391651
H3K9ac + S10p	0.214453	0.0608522	1.04221	0.116728	0.0494689	0.583171
H3K9me3 + S10p	0.192312	0.0644538	1.25657	0.122507	0.0577296	0.522751
H3K9me2 + S10p	0.282405	0.0415576	0.384325	0.151066	0.0671981	0.224194
H3K9me1 + S10p	0.329021	0.105165	0.0669943	0.155015	0.0450872	0.182913
H3K4me3 + K9ac + S10p	0.446106	0.0760471	1.20057	0.176204	0.0487368	0.0386093
H3R17me2a	0.480173	0.0870141	1.53039	0.18411	0.0908445	0.12126
H3R17me2s	0.401699	0.088572	0.770639	0.157069	0.0689104	0.16144
H3R17me1	0.356816	0.0580327	0.336096	0.188565	0.0669608	0.167827
H3K14me2	0.158783	0.0870975	1.58118	0.163833	0.0671947	0.0907283
H3K14me3	0.282457	0.0313519	0.383823	0.145594	0.0470907	0.281399
H3R2me2s + K4me3	0.399436	0.106253	0.74873	0.181746	0.0433766	0.0965443
H3K18ac (1-25)	0.312092	0.0353869	0.0969076	0.180239	0.0341754	0.0807825
H3R17me2a (1-25)	0.287572	0.0890536	0.3343	0.206191	0.0905316	0.352093
H3R17me2a + K18ac (1-25)	0.351244	0.0993567	0.282147	0.186454	0.0852061	0.14576
H3 (1-25)	0.39042	0.0400778	0.661438	0.155347	0.0709037	0.179439
H3T6p	0.328641	0.0650913	0.0633194	0.20066	0.071465	0.294269
H3K4me3 + T6p	0.333029	0.0272507	0.105799	0.163957	0.0635548	0.0894233
H3K4me2 + T6p	0.362675	0.100521	0.392824	0.155088	0.0753307	0.182143
H3T6p + K9ac + K14ac + K18ac	0.234522	0.0829655	0.847911	0.15986	0.0723382	0.132257
H3K4me3 + T6p + K9ac + K14ac + K18ac	0.110322	0.103834	2.05036	0.111454	0.0871061	0.6383
H3K4me2 + T6p + K9ac + K14ac + K18ac	0.315492	0.089483	0.0639901	0.131214	0.0508773	0.431732
H3K18ac + K23ac + K27ac	0.323953	0.0524173	0.0179301	0.139701	0.0531203	0.343008
H3K18ac + K23ac + K27ac + S28p	0.350263	0.103672	0.272657	0.179754	0.0939653	0.0757205
H3K23ac	0.306416	0.0946281	0.151852	0.183768	0.0557636	0.117675
H3K23ac	0.297808	0.00937371	0.235198	0.184135	0.0369588	0.121514
H3R2me2s + K4me3 + K9ac + K14ac + K18ac	0.348098	0.0342276	0.251692	0.173277	0.0556894	0.00800986
H3R8me1 + K9me3	0.394921	0.0615509	0.705012	0.211644	0.0667599	0.409105
H3R8me1 + K9me2	0.620174	0.0698583	2.88582	0.523584	0.0705141	3.67018
H3R8me2a + K9me3	0.345156	0.0119897	0.223206	0.172305	0.0471716	0.00215939
H3R8me2a + K9me2	0.496274	0.107996	1.68628	0.41225	0.080076	2.50627
H3R8me2a + K9me1	0.52077	0.0881954	1.92344	0.942875	0.0725582	8.05352
H3R8me2s + K9me3	0.14063	0.117327	1.75694	0.134246	0.0911246	0.40003
H3R8me2s + K9me2	0.509802	0.0536524	1.81725	0.47595	0.104541	3.1722
H3R8me2s + K9me1	0.563827	0.00961889	2.3403	0.719764	0.0285924	5.72108
H3K4ac + K9me2 + K14ac + K18ac	0.187096	0.0911568	1.30706	0.183378	0.0224292	0.113598
H3K4ac + K9me1 + K14ac + K18ac	0.414642	0.0733721	0.895942	0.635208	0.145574	4.83711
H3K27me3	0.366961	0.089749	0.434316	0.166775	0.0512265	0.0599713
H3K27me2	0.182437	0.13912	1.35217	0.101969	0.098002	0.737461
H3K27me1	0.263639	0.101428	0.566007	0.143903	0.0776113	0.299076
H3R26me2a + K27me3	0.466555	0.121154	1.39855	0.1576	0.0666357	0.155888
H3R26me2a + K27me1	0.198222	0.0955102	1.19935	0.0906968	0.0711467	0.855304
H3 15-34	0.296029	0.0208747	0.252424	0.176144	0.0423225	0.0379791
H3 30-49	0.325552	0.085401	0.0334089	0.130936	0.0531009	0.434639
H3 105-124	0.162164	0.101027	1.54845	0.108078	0.0778889	0.673593
H3.3 15-34	0.180466	0.0898657	1.37126	0.12195	0.0361837	0.528578
H3.3 30-49	0.288243	0.102901	0.3278	0.149248	0.0654568	0.243195
H3.3 75-94	0.259008	0.0569805	0.610841	0.132462	0.0534886	0.418678
H3 120-135	0.221504	0.070167	0.973944	0.130461	0.0716108	0.439603
H3 15-34	0.190151	0.0975227	1.27749	0.118135	0.0725346	0.568456
H3K9-Nle (1-20)	0.280853	0.0319451	0.399346	0.177973	0.0532498	0.057097
H3K14-Nle (1-20)	0.44639	0.137716	1.20331	0.149615	0.0291717	0.239359
H3K18-Nle (11-26)	0.479235	0.0670097	1.52131	0.197741	0.071114	0.263757
H3K23-Nle (15-31)	0.436691	0.091456	1.10941	0.196497	0.0656652	0.250755
H3T6p + K9me3	0.313883	0.0461867	0.0795654	0.147335	0.0524998	0.263195
H3T6p + R8me2a + K9me3	0.354802	0.0660732	0.316597	0.172803	0.0654927	0.00305496
H3R26me2a	0.281936	0.0525063	0.388866	0.165943	0.0464413	0.0686672
H3K27me3 + S28p	0.347531	0.0627019	0.246203	0.151602	0.0390834	0.21859
H3K27me2 + S28p	0.326486	0.0134535	0.0424509	0.17217	0.0814457	0.00356565
H3K4ac + K9me3	0.322872	0.0606669	0.00746167	0.224465	0.0589896	0.543133
H3K9me2 (1-32)	0.666214	0.0892784	3.33157	0.561174	0.117674	4.06316
H3K9me2 + K27me1 (1-32)	0.596716	0.0799124	2.65871	0.389504	0.108272	2.26848
H3K27ac	0.209031	0.087684	1.0947	0.141325	0.0700026	0.326022
H3K27ac + S28p	0.355419	0.0998424	0.322574	0.189636	0.0717083	0.179029
H3S28p	0.329727	0.0673884	0.0738322	0.179237	0.0777897	0.0703089
H3 (1-20) N-ac	0.328603	0.0494156	0.0629482	0.177152	0.0613745	0.0485126
H3 (52-61)	0.378161	0.119587	0.542746	0.165566	0.0621786	0.0726018
H3K56ac (52-61)	0.274889	0.0513556	0.457093	0.159555	0.0907133	0.13545
H3K56me3 (52-61)	0.384233	0.0840583	0.60154	0.15258	0.0808777	0.208362
H3K9me2 (1-15)	0.468805	0.0668177	1.42033	0.357802	0.118962	1.93706
H3K4me2 + K9me2	0.493322	0.0962431	1.6577	0.423115	0.135413	2.61986
H3K4me1 + K9me2	0.394588	0.056217	0.701786	0.256637	0.0745697	0.879468
H3K4me3 + K9me2	0.250333	0.104556	0.694835	0.186362	0.0679891	0.144801
H3K4A + K9me2 (1-15)	0.373674	0.0932291	0.499307	0.273578	0.105257	1.05657
H2A (1-17)	0.34204	0.0776031	0.193045	0.146799	0.0679797	0.268799
H2AK5ac + K9ac + K13ac + K15ac	0.340575	0.091756	0.178855	0.15886	0.0649816	0.142711
H2AK5ac	0.288854	0.0513371	0.321884	0.168301	0.0644709	0.0440182
H2AS1p + K5ac	0.345724	0.0646695	0.22871	0.192853	0.0752944	0.21266
H2AR3me2a + K5ac	0.341267	0.0657953	0.185559	0.158196	0.0589295	0.14965
H2AS1p + R3me2a + K5ac	0.296395	0.0475409	0.248879	0.140731	0.0532985	0.332238
H2ACit3 + K5ac	0.137994	0.0707292	1.78245	0.10068	0.0309022	0.750937
H2AS1p + Cit3 + K5ac	0.249885	0.10621	0.699172	0.0840133	0.0329661	0.925174
H2AS1p + K5ac + K9ac + K13ac + K15ac	0.355224	0.0869979	0.320684	0.141653	0.0765502	0.322595
H2AK5ac + K9ac + K13ac + K15ac (no N-ac)	0.290945	0.0688966	0.301637	0.14846	0.0401578	0.25144
H2AS1p + K5ac + K9ac + K13ac + K15ac (no N-ac)	0.31969	0.0290526	0.0233415	0.18578	0.0632514	0.138714
H2AX (132-142)	0.170378	0.0967068	1.46893	0.124785	0.0636648	0.49894
H2AX (S139p)	0.297495	0.0149333	0.238225	0.114477	0.0457096	0.606703
H2A.Z (1-19)	0.335111	0.0777986	0.125958	0.155717	0.0474641	0.175568
H2A.Z (1-19) N-ac	0.340909	0.0970062	0.182092	0.139601	0.0397624	0.34405
H2A.Z K4ac + K8ac + K12ac (1-19)	0.193164	0.0254809	1.24832	0.149944	0.0645686	0.235919
H2A.Z K4ac + K8ac + K12ac (1-19) N-ac	0.114876	0.106292	2.00627	0.104817	0.0749699	0.707691
H3Cit8 (1-21)	0.350722	0.104248	0.2771	0.151857	0.0727015	0.215921
H3 (21-44)	0.341346	0.0994819	0.186321	0.150168	0.0418001	0.233577
H3K36me1 (21-44)	0.28957	0.0272951	0.314956	0.168454	0.0444391	0.0424155
H3K36me2 (21-44)	0.4644	0.129299	1.37769	0.153222	0.0282289	0.20165
H3K36me3 (21-44)	0.416487	0.0664975	0.91381	0.169863	0.044009	0.0276862
H3K36ac (21-44)	0.360817	0.101903	0.374828	0.175961	0.0618445	0.0360646
H3K27acK36me1 (21-44)	0.288091	0.0800944	0.329275	0.150517	0.0649857	0.229937
H3K27acK36me2 (21-44)	0.293016	0.0271216	0.281593	0.147803	0.0862001	0.258301
H3K27acK36me3 (21-44)	0.281217	0.0523401	0.395826	0.139451	0.0331644	0.34562
H2BK120ub1 (Leu-Arg-Gly-Gly) (108-125)	0.244239	0.0301928	0.753833	0.146978	0.0546074	0.266927
H2B (108-125)	0.110475	0.105606	2.04888	0.14647	0.108877	0.27224
H4 (1-25)	0.246774	0.0281386	0.729283	0.147984	0.0866904	0.25641
H4K20me3 (1-23)	0.298315	0.0553892	0.23029	0.129875	0.0606474	0.445726
H4K12ac + K16ac + K20me3 (1-25)	0.111953	0.126502	2.03457	0.126323	0.0742849	0.482863
H4R3me2a + K5ac	0.160021	0.108067	1.56919	0.109818	0.0691242	0.655412
H4 (1-23) (no N-ac)	0.381666	0.0940333	0.576682	0.175702	0.0626213	0.0333549
H4K20ac	0.338564	0.0674853	0.159388	0.157341	0.0578011	0.158588
H4S1p + K5ac + K8ac + K12ac + K16ac	0.329232	0.0536649	0.0690432	0.157516	0.0583895	0.156766
H4S1p (1-23)	0.26748	0.0349318	0.528823	0.125485	0.0311317	0.491624
H4K5ac + K8ac	0.215495	0.0638318	1.03212	0.12801	0.0444689	0.465224
H4K5ac + K16ac	0.381169	0.106263	0.571872	0.152951	0.0913823	0.20449
H4K5ac + K20ac	0.30377	0.0583639	0.177476	0.123837	0.0593197	0.508845
H4K8ac + K12ac	0.167599	0.0704593	1.49583	0.124098	0.0366592	0.506126
H4K8ac + K20ac	0.0952212	0.0979717	2.19656	0.101105	0.108328	0.746492
H4K12ac + K16ac	0.338886	0.106602	0.162508	0.141899	0.0632537	0.320023
H4K12ac + K20ac	0.234613	0.0303499	0.847029	0.129128	0.0316802	0.453534
H4K16ac + K20ac	0.471345	0.0996367	1.44492	0.163269	0.0720574	0.0966251
H4K12ac + KQ5,8,16,20	0.363975	0.0408626	0.405411	0.150495	0.0708535	0.230163
H4K5me1	0.281347	0.0554428	0.394568	0.177383	0.0944472	0.0509327
H4K8me1	0.356152	0.0894855	0.329667	0.153957	0.0430359	0.193969
H4K12me1	0.298541	0.0689129	0.228099	0.168556	0.0759816	0.0413451
H4K5ac + K8me1 + K12ac	0.438416	0.0972725	1.12612	0.196314	0.0944789	0.248834
H4K5me1 + K8ac + K12me1	0.435983	0.0947112	1.10256	0.196756	0.0698583	0.253462
H4K5me1 + K8me1 + K12me1	0.325786	0.067257	0.035676	0.184022	0.0491572	0.120335
H4K8ac + K12ac + K16ac	0.308028	0.0790168	0.136254	0.154551	0.0602765	0.187764
H4K5ac + K12ac + K16ac	0.269098	0.0339858	0.513156	0.162598	0.0999391	0.10363
H4K5ac + K8ac + K16ac	0.298725	0.0910744	0.226318	0.150933	0.0548775	0.225588
H4K5me1 + K8ac + K12ac + K16ac	0.191779	0.0603468	1.26173	0.129668	0.0526703	0.447892
H4K5ac + K8me1 + K12ac + K16ac	0.365793	0.0292638	0.423003	0.143734	0.0597022	0.300838
H4K5ac + K8ac + K12me1 + K16ac	0.332608	0.082552	0.101728	0.155323	0.0805116	0.17969
H4K5ac + K8ac + K12me1 + K16ac	0.144946	0.0909934	1.71515	0.0959201	0.0801497	0.800698
H2B (1-24)	0.316648	0.0511015	0.0527935	0.153352	0.0695509	0.200291
H2BK5me3	0.323108	0.0515687	0.00974396	0.193827	0.0699176	0.222834
H2BK5me2	0.274749	0.0417989	0.45844	0.19271	0.0734838	0.211165
H2BK5me1	0.30775	0.0535672	0.138942	0.158815	0.0330025	0.143182
H2BK12ac	0.3162	0.0642462	0.0571299	0.168299	0.0683305	0.0440401
H2BK15ac	0.403934	0.0717881	0.792277	0.184254	0.0585067	0.122766
H2BK16ac	0.345423	0.0556281	0.225789	0.184578	0.0588847	0.12615
H2BK20ac	0.320654	0.0658757	0.0140074	0.164879	0.0741752	0.0797906
H2BK12ac + K15ac + K16ac + K20ac	0.292618	0.109864	0.285441	0.177313	0.0548194	0.050201
H2BK12ac + K15ac + K16ac + K20ac	0.415469	0.0591531	0.90395	0.124556	0.0337028	0.501331
H2BK12ac + K15ac + K16ac + K20ac	0.318451	0.0810368	0.0353393	0.142207	0.0509933	0.316811
H2BK12ac + K15ac + K16ac + K20ac	0.28971	0.0971891	0.313601	0.19286	0.0436812	0.212726
H2BK12ac + K15ac + K16ac + K20ac	0.347761	0.101598	0.248427	0.156955	0.0875191	0.162632
yH2A (10-25)	0.237084	0.0718222	0.823102	0.152555	0.0393591	0.208623
H2A (10-25)	0.115356	0.110716	2.00162	0.12565	0.0732645	0.489901
H2A.X (1-17)	0.163636	0.07033	1.5342	0.110134	0.0271147	0.652104
H2A.X K5ac	0.317925	0.0148713	0.0404337	0.154413	0.069442	0.189199
H3K4me3 (1-11)	0.0921582	0.0988619	2.22622	0.0595763	0.0903811	1.18064
H3K4me3 (1-7)	0.225325	0.0376303	0.93695	0.152361	0.0606512	0.210659
H3K36me3	0.317437	0.0636685	0.045155	0.13816	0.0582646	0.359118
H3S31p + K36me3	0.450543	0.0676637	1.24352	0.174291	0.0506526	0.0186025
H3K23me3 (15-34)	0.307587	0.0321242	0.140524	0.147244	0.0631389	0.264152
H3K23me2 (15-34)	0.292152	0.0413544	0.289959	0.134895	0.0338881	0.393246

## Sheet: BRD4 bromodomain 1
	Original Method			Optimized Method
Peptide	Average	Std. Dev.	Z-score	Average	Std. Dev.	Z-score
H3 (1-20)	0.221243	0.0864454	0.391979	0.167555	0.0885696	0.220926
H3K14ac	0.203301	0.0682236	0.23564	0.14671	0.0858196	0.0582429
H3K9ac	0.177099	0.0541651	0.00734357	0.156246	0.0800087	0.132664
H3K4ac	0.206611	0.065974	0.264488	0.0970885	0.0387337	0.329017
H3K4ac + K14ac	0.172075	0.0825407	0.0364343	0.128479	0.0607455	0.0840346
H3K9ac + K14ac	0.111619	0.0374067	0.5632	0.0892018	0.0470124	0.390568
H3K4ac + K9ac	0.0745264	0.0538854	0.886394	0.0578145	0.0260272	0.635525
H3K4ac + K9ac + K14ac	0.181975	0.0985344	0.0498272	0.121053	0.0591452	0.141987
H3K18ac	0.155009	0.0909968	0.185132	0.120847	0.0524177	0.143598
H3K14ac + K18ac	0.146144	0.101877	0.262374	0.0764937	0.0126537	0.489747
H3K9ac + K18ac	0.0934732	0.0380795	0.721307	0.0750385	0.0456128	0.501103
H3K4ac + K18ac	0.185853	0.0854527	0.0836197	0.128562	0.0663439	0.0833873
H3K9ac + K14ac + K18ac	0.247541	0.0916762	0.621112	0.169959	0.0733168	0.239692
H3K4ac + K14ac + K18ac	0.199666	0.0836577	0.203967	0.163412	0.100491	0.188594
H3K4ac + K9ac + K18ac	0.263072	0.109314	0.756439	0.16243	0.0996015	0.180933
H3K4ac + K9ac + K14ac + K18ac	0.283928	0.0894341	0.938158	0.172308	0.0850344	0.25802
H3K4me3	0.201171	0.0922298	0.217081	0.171738	0.0968793	0.253571
H3K4me3 + K9ac	0.225223	0.109916	0.426658	0.105654	0.0578727	0.262168
H3K4me3 + K14ac	0.279591	0.108216	0.90037	0.128529	0.063547	0.0836418
H3K4me3 + K18ac	0.251023	0.0885439	0.651454	0.176978	0.0694985	0.294466
H3K4me3 + K9ac + K14ac	0.16792	0.105518	0.0726415	0.132791	0.0728286	0.0503797
H3K4me3 + K9ac + K18ac	0.125695	0.0338494	0.440555	0.0792271	0.0386164	0.468414
H3K4me3 + K14ac + K18ac	0.134677	0.0277761	0.362294	0.0612494	0.0282369	0.608718
H3K4me3 + K9ac + K14ac + K18ac	0.134231	0.0266469	0.366176	0.112631	0.0616824	0.207717
H3T3p + K4me3 + K9ac + K14ac + K18ac	0.219407	0.0863809	0.375975	0.165144	0.0771298	0.202109
H3T3p + K4me3	0.212166	0.087118	0.312887	0.118263	0.0600638	0.163761
H3R2me2a + T3p + K4me3 + K9ac + K14ac + K18ac	0.196617	0.0749071	0.177406	0.135768	0.038891	0.0271463
H3R2me2a + T3p + K4me3	0.213907	0.0686717	0.328056	0.169257	0.0722538	0.23421
H3R2me2a + K4me3	0.153147	0.0856994	0.201358	0.112341	0.053216	0.209981
H3K4me2	0.0881418	0.0897462	0.767761	0.0510314	0.0381742	0.688463
H3K4me2 + K9ac + K14ac + K18ac	0.160793	0.0225108	0.134735	0.0780896	0.0457411	0.477291
H3K4me1	0.1574	0.102254	0.164302	0.095328	0.0650386	0.342757
H3K4me1 + K9ac + K14ac + K18ac	0.167358	0.0832573	0.0775377	0.104029	0.0740716	0.274854
H3S10p	0.0989046	0.0407632	0.673982	0.0586757	0.0377361	0.628804
H3K4ac + K9ac + S10p + K14ac + K18ac	0.104547	0.0761228	0.62482	0.0601084	0.0402009	0.617623
H3K4me3 + S10p	0.127995	0.044374	0.420509	0.111253	0.0628225	0.218475
H3K4me3 + K9ac + S10p + K14ac + K18ac	0.21737	0.0749898	0.358227	0.166278	0.0625455	0.210965
H3R2me2a + K4me3 + S10p	0.194111	0.0815931	0.155566	0.137337	0.0377999	0.0149051
H3R2me2a + K4me3 + K9ac + S10p + K14ac + K18ac	0.21772	0.10006	0.361275	0.112824	0.0694069	0.206212
H3K9me3	0.217172	0.0841703	0.356502	0.174789	0.0803102	0.277381
H3K4ac + K9me3 + K14ac + K18ac	0.231664	0.066173	0.482776	0.169182	0.0904549	0.233625
H3K4me2 + K9ac + K18ac	0.217587	0.081811	0.360124	0.150776	0.0873289	0.0899805
H3K4me1 + K9ac + K18ac	0.18573	0.0496187	0.082542	0.168161	0.084527	0.225654
H3R2me2a	0.200387	0.0695082	0.21025	0.172565	0.063543	0.260031
H3R2me2a + K4ac + K9ac + K14ac + K18ac	0.189292	0.0634549	0.113582	0.120763	0.0450011	0.144254
H3R2me2a + K4me3 + K9ac + K14ac + K18ac	0.0893381	0.0343595	0.757337	0.0712298	0.0473865	0.530828
H3R2me1 + K4me3	0.0702306	0.0626819	0.923824	0.0451282	0.0390693	0.734534
H3R2me1 + K4me3 + K9ac + K14ac + K18ac	0.15638	0.0835829	0.17319	0.103307	0.0583504	0.280489
H3Cit2	0.194686	0.0927463	0.160576	0.162567	0.10105	0.182002
H3Cit2 + K4me3	0.184005	0.036151	0.0675111	0.148232	0.0810839	0.0701234
H3Cit2 + K4me3 + K9ac + K14ac + K18ac	0.221425	0.0613694	0.393557	0.163546	0.0566744	0.189641
H3Cit2 + K4ac + K9ac + K14ac + K18ac	0.168729	0.0156196	0.0655854	0.118519	0.06249	0.161765
H3T3p	0.0646332	0.0324443	0.972595	0.059005	0.0324459	0.626234
H4 (1-23)	0.136907	0.109295	0.342863	0.108416	0.056891	0.240611
H4K5ac + K8ac + K12ac + K16ac	0.644706	0.0785054	4.08169	0.825302	0.103103	5.35421
H3R2me2a + K4me2	0.0775212	0.0382646	0.8603	0.0527271	0.0457397	0.675229
H3R2me2s + K4me2	0.158767	0.0840143	0.152389	0.105276	0.0709372	0.265121
H3R2me1 + K4me2	0.176586	0.101655	0.00287082	0.146941	0.0695409	0.0600526
H3Cit2 + K4me2	0.160539	0.0474067	0.136949	0.0889779	0.0680186	0.392315
H3K4N3	0.168229	0.0659762	0.0699462	0.112334	0.0694914	0.210034
H4K5ac	0.247105	0.0941958	0.617319	0.136482	0.0612981	0.0215752
H4K8ac	0.208577	0.0588872	0.281615	0.141361	0.0655673	0.0165016
H4K12ac	0.193868	0.0331845	0.153453	0.112117	0.061424	0.211733
H4K16ac	0.161838	0.0448073	0.125635	0.106676	0.0725871	0.254192
H4K5ac + K12ac	0.27553	0.0724909	0.864992	0.248689	0.0311987	0.854123
H4K8ac + K16ac	0.171139	0.07513	0.0445941	0.12301	0.0606796	0.126721
H4K5ac + K8ac + K12ac	0.681625	0.136756	4.40337	0.914744	0.0982896	6.05225
H4R3me2a	0.0733101	0.0492814	0.896992	0.0518602	0.0288516	0.681995
H4R3me2s	0.107983	0.0410518	0.594883	0.10376	0.0573249	0.276953
H4R3me1	0.178913	0.103108	0.0231426	0.0951704	0.0736428	0.343987
H4S1p + R3me2a	0.0861843	0.0500333	0.784816	0.0454238	0.0280191	0.732227
H4S1p + R3me2s	0.057487	0.0366731	1.03486	0.0496381	0.0435324	0.699337
H4S1p + R3me1	0.164405	0.0930508	0.103264	0.101991	0.044969	0.29076
H4R3me2a + K5ac + K8ac + K12ac + K16ac + K20ac	0.912948	0.101405	6.41893	0.972902	0.026646	6.50613
H4R3me2s + K5ac + K8ac + K12ac + K16ac + K20ac	0.873636	0.0951958	6.0764	0.805036	0.0854054	5.19605
H4R3me1 + K5ac + K8ac + K12ac + K16ac + K20ac	0.92691	0.0801459	6.54058	0.858699	0.080401	5.61485
H4K20me3	0.187774	0.096777	0.100355	0.137566	0.0530628	0.0131182
H4K20me2	0.16672	0.0839007	0.0830914	0.102505	0.0702709	0.286745
H4K20me1	0.0699551	0.0546973	0.926225	0.0470253	0.0400249	0.719728
H4K12ac + K16ac + K20me3	0.0961983	0.0491027	0.697562	0.0610172	0.0442793	0.610531
H4K12ac + K16ac + K20me2	0.182377	0.0840152	0.0533273	0.104666	0.0439021	0.269881
H4K12ac + K16ac + K20me1	0.197384	0.0509622	0.18409	0.169329	0.0777054	0.234774
H4K12ac + K16ac	0.21576	0.0537353	0.344198	0.175152	0.0606242	0.280218
H3K4me3 + R8me2s + K9me3	0.200659	0.0688791	0.212624	0.153195	0.0866931	0.108854
H3 (15-41)	0.189416	0.0919242	0.114659	0.14747	0.0590215	0.0641794
H3K18me3	0.144711	0.056067	0.274864	0.0943779	0.0357547	0.350172
H3K18me3	0.185281	0.050669	0.0786329	0.170564	0.0927756	0.244414
H3K36me3	0.139852	0.0606141	0.317203	0.10903	0.0309943	0.235822
H3K18me3 + K36me3	0.176039	0.0564556	0.00189343	0.134152	0.0667764	0.0397613
H3K4me3 + R8me2a + K9me3	0.189596	0.072298	0.116228	0.168328	0.0954567	0.226959
H4 (11-27)	0.174139	0.0454447	0.0184483	0.136734	0.0530641	0.0196105
H3 (74-84) N-ac	0.130459	0.0508609	0.399042	0.0975184	0.0312294	0.325662
H3K79me3	0.138192	0.0410961	0.331661	0.108527	0.0370556	0.239748
H3K79me2	0.187805	0.0894991	0.100626	0.146318	0.0558429	0.0551869
H3K79me1	0.148341	0.0864741	0.243234	0.100078	0.0414552	0.305687
H3 (74-84)	0.0643439	0.0530942	0.975116	0.0540558	0.0525191	0.66486
H3K36me3 (27-45)	0.0909331	0.0473624	0.74344	0.0730437	0.0559737	0.516672
H3K36me2 (27-45)	0.176931	0.0917456	0.00587816	0.100613	0.078625	0.30151
H3K36ac (27-45)	0.0631169	0.0461612	0.985807	0.0428872	0.025049	0.752023
H3 (27-45)	0.0717763	0.0393909	0.910356	0.0438265	0.0256318	0.744693
H3T3p	0.185286	0.0416063	0.0786734	0.158035	0.0970953	0.146632
H3.3K36me1	0.127632	0.0124645	0.423676	0.103967	0.0828248	0.275337
H3K9me2 + K27me2	0.131486	0.0544458	0.390095	0.0917071	0.049334	0.371016
H3K4me3 + K9me3	0.205852	0.0669581	0.257875	0.161297	0.0706311	0.172087
H3K9me2	0.139771	0.039326	0.317905	0.111551	0.0594535	0.21615
H3K9me1	0.064804	0.0358073	0.971107	0.0705871	0.032839	0.535844
K3K4me1 + K18ac	0.0662131	0.0330769	0.958829	0.0628018	0.0353955	0.596602
H3T11p	0.094389	0.0320094	0.713328	0.0910663	0.0323738	0.376017
H3K18me3	0.0821114	0.0429239	0.820304	0.0793527	0.0348514	0.467434
H3K18me2	0.159229	0.0700011	0.148366	0.0953555	0.0434979	0.342542
H3K18me1	0.151737	0.063238	0.213643	0.0943665	0.0599359	0.350261
H3R8me1	0.160095	0.0369565	0.140816	0.107023	0.0517993	0.251484
H3R8me2a	0.120398	0.0410517	0.486708	0.0995215	0.039432	0.310029
H3R8me2s	0.076523	0.0376203	0.868997	0.0714891	0.0390641	0.528804
H3K9ac + S10p	0.0725411	0.0664332	0.903692	0.0711881	0.0387558	0.531153
H3K9me3 + S10p	0.0749682	0.0337969	0.882544	0.0715195	0.0391385	0.528567
H3K9me2 + S10p	0.153656	0.0550399	0.196923	0.110751	0.0586838	0.222389
H3K9me1 + S10p	0.221084	0.0797933	0.390593	0.166288	0.0700333	0.211037
H3K4me3 + K9ac + S10p	0.181076	0.0521225	0.0419949	0.170915	0.10385	0.247153
H3R17me2a	0.194654	0.0732565	0.160304	0.163447	0.0981447	0.188869
H3R17me2s	0.213286	0.062633	0.322645	0.163355	0.0853753	0.188145
H3R17me1	0.210018	0.0699575	0.29417	0.172295	0.0823635	0.257922
H3K14me2	0.0571757	0.0295019	1.03757	0.0598598	0.0548228	0.619563
H3K14me3	0.138076	0.0396584	0.332673	0.105927	0.0453681	0.260036
H3R2me2s + K4me3	0.215958	0.0852595	0.345924	0.133708	0.0643256	0.043227
H3K18ac (1-25)	0.19828	0.0505348	0.191893	0.132559	0.0512507	0.0521938
H3R17me2a (1-25)	0.172223	0.0436551	0.0351444	0.136338	0.0593691	0.0227023
H3R17me2a + K18ac (1-25)	0.164691	0.0316757	0.100771	0.13035	0.0827971	0.0694307
H3 (1-25)	0.181623	0.0413144	0.0467624	0.107042	0.0688072	0.251334
H3T6p	0.18268	0.084669	0.0559664	0.135797	0.0435839	0.0269255
H3K4me3 + T6p	0.225771	0.0953541	0.431426	0.170569	0.0702993	0.244447
H3K4me2 + T6p	0.148826	0.0697633	0.239011	0.106952	0.0605243	0.25204
H3T6p + K9ac + K14ac + K18ac	0.114826	0.0767717	0.535252	0.0656463	0.0463631	0.574403
H3K4me3 + T6p + K9ac + K14ac + K18ac	0.0990738	0.0517409	0.672508	0.0567324	0.0414675	0.64397
H3K4me2 + T6p + K9ac + K14ac + K18ac	0.158142	0.0777226	0.157837	0.112776	0.069455	0.206587
H3K18ac + K23ac + K27ac	0.167515	0.0354225	0.0761704	0.112731	0.0604323	0.206938
H3K18ac + K23ac + K27ac + S28p	0.162523	0.0268163	0.119665	0.12067	0.0649294	0.14498
H3K23ac	0.153071	0.0162783	0.20202	0.139932	0.0629408	0.00534782
H3K23ac	0.182256	0.0451524	0.0522747	0.132799	0.0504021	0.0503231
H3R2me2s + K4me3 + K9ac + K14ac + K18ac	0.230592	0.0711758	0.473439	0.159123	0.0713922	0.155121
H3R8me1 + K9me3	0.217399	0.0898027	0.358479	0.128317	0.066508	0.0853029
H3R8me1 + K9me2	0.184104	0.0786745	0.0683732	0.136979	0.046026	0.0176947
H3R8me2a + K9me3	0.210471	0.0698098	0.298118	0.152942	0.0598974	0.106881
H3R8me2a + K9me2	0.128805	0.054547	0.413452	0.0865031	0.0440236	0.411629
H3R8me2a + K9me1	0.1042	0.0693311	0.627845	0.0732152	0.0335325	0.515333
H3R8me2s + K9me3	0.0936636	0.0616843	0.719648	0.0778438	0.0531144	0.47921
H3R8me2s + K9me2	0.168929	0.0912196	0.063843	0.106232	0.0685064	0.257659
H3R8me2s + K9me1	0.135466	0.0513133	0.355416	0.100153	0.0517315	0.305102
H3K4ac + K9me2 + K14ac + K18ac	0.110333	0.0660965	0.574401	0.0696559	0.0436135	0.543111
H3K4ac + K9me1 + K14ac + K18ac	0.133316	0.0637451	0.374148	0.0877437	0.0355678	0.401948
H3K27me3	0.147462	0.0482958	0.250891	0.103888	0.0497622	0.27595
H3K27me2	0.0683301	0.0372509	0.940383	0.0602799	0.0412397	0.616285
H3K27me1	0.0818409	0.0315398	0.822661	0.0759415	0.0404582	0.494056
H3R26me2a + K27me3	0.128163	0.0335129	0.419044	0.0916719	0.0375294	0.37129
H3R26me2a + K27me1	0.0618748	0.040268	0.99663	0.0421405	0.0336658	0.757851
H3 15-34	0.185889	0.050175	0.0839258	0.126304	0.0485013	0.101013
H3 30-49	0.140763	0.0386666	0.30926	0.0914789	0.0481382	0.372797
H3 105-124	0.0634552	0.0321216	0.982859	0.0847215	0.0564268	0.425534
H3.3 15-34	0.0665844	0.0390453	0.955595	0.0885421	0.0428592	0.395717
H3.3 30-49	0.124741	0.0478187	0.448866	0.0919341	0.0445353	0.369244
H3.3 75-94	0.14969	0.0314308	0.23148	0.0998322	0.0465013	0.307604
H3 120-135	0.0881315	0.0374777	0.76785	0.100552	0.033963	0.301986
H3 15-34	0.0662401	0.0339458	0.958594	0.0620426	0.0434957	0.602528
H3K9-Nle (1-20)	0.13213	0.0212392	0.384484	0.115926	0.0991924	0.182001
H3K14-Nle (1-20)	0.205162	0.0628302	0.251861	0.167929	0.0746385	0.223844
H3K18-Nle (11-26)	0.207041	0.0753881	0.268235	0.176831	0.0947582	0.293321
H3K23-Nle (15-31)	0.190971	0.0946389	0.128211	0.167091	0.0973863	0.217306
H3T6p + K9me3	0.136524	0.0581019	0.346199	0.103774	0.0591533	0.276844
H3T6p + R8me2a + K9me3	0.216502	0.0691336	0.350666	0.154094	0.0595263	0.115877
H3R26me2a	0.185198	0.0653414	0.077908	0.120687	0.0517733	0.144844
H3K27me3 + S28p	0.213165	0.0871072	0.321591	0.129556	0.0666972	0.0756281
H3K27me2 + S28p	0.204995	0.0768435	0.250403	0.144831	0.0685739	0.0435816
H3K4ac + K9me3	0.188085	0.08319	0.103066	0.143175	0.045576	0.0306609
H3K9me2 (1-32)	0.203234	0.0638569	0.235064	0.150729	0.104495	0.0896153
H3K9me2 + K27me1 (1-32)	0.204413	0.0654142	0.245334	0.0811041	0.0437556	0.453765
H3K27ac	0.0774418	0.0285543	0.860992	0.0629671	0.0298901	0.595313
H3K27ac + S28p	0.158077	0.0254573	0.158399	0.12143	0.0700262	0.139047
H3S28p	0.168125	0.0402612	0.0708514	0.113024	0.0762818	0.204651
H3 (1-20) N-ac	0.202478	0.0760267	0.22847	0.138632	0.0594589	0.00479777
H3 (52-61)	0.150187	0.0501931	0.22715	0.113025	0.0481739	0.204644
H3K56ac (52-61)	0.188742	0.0779762	0.108788	0.13073	0.0391358	0.0664702
H3K56me3 (52-61)	0.123235	0.0498942	0.461991	0.0777401	0.0367138	0.480019
H3K9me2 (1-15)	0.218182	0.087014	0.365303	0.124048	0.0610826	0.118616
H3K4me2 + K9me2	0.162512	0.0270002	0.11976	0.129603	0.0568601	0.075263
H3K4me1 + K9me2	0.142755	0.0476319	0.291908	0.109097	0.0677156	0.235299
H3K4me3 + K9me2	0.0595074	0.0408893	1.01726	0.0413411	0.0222872	0.76409
H3K4A + K9me2 (1-15)	0.22851	0.0925213	0.455295	0.158008	0.0413113	0.146423
H2A (1-17)	0.155287	0.0737056	0.18271	0.105427	0.0688675	0.26394
H2AK5ac + K9ac + K13ac + K15ac	0.193183	0.0863285	0.147482	0.147247	0.0530957	0.0624345
H2AK5ac	0.161546	0.0465695	0.12818	0.124684	0.0595578	0.113653
H2AS1p + K5ac	0.162031	0.0290498	0.123949	0.124088	0.067542	0.118307
H2AR3me2a + K5ac	0.209823	0.0955229	0.292473	0.141175	0.0704484	0.015051
H2AS1p + R3me2a + K5ac	0.135549	0.0703227	0.354692	0.0783675	0.0446603	0.475123
H2ACit3 + K5ac	0.062197	0.0421754	0.993822	0.0573078	0.035488	0.63948
H2AS1p + Cit3 + K5ac	0.0673441	0.0389754	0.948975	0.0493668	0.0251611	0.701454
H2AS1p + K5ac + K9ac + K13ac + K15ac	0.153469	0.0508868	0.198553	0.102641	0.0701445	0.285683
H2AK5ac + K9ac + K13ac + K15ac (no N-ac)	0.218013	0.0726871	0.363828	0.138814	0.0384772	0.00338088
H2AS1p + K5ac + K9ac + K13ac + K15ac (no N-ac)	0.174926	0.0385955	0.0115945	0.138815	0.0667696	0.00336812
H2AX (132-142)	0.0528674	0.0149203	1.07511	0.0424166	0.0385008	0.755696
H2AX (S139p)	0.139786	0.0920616	0.317774	0.0938886	0.0630276	0.353991
H2A.Z (1-19)	0.205245	0.0694276	0.252581	0.14378	0.0596212	0.0353818
H2A.Z (1-19) N-ac	0.133302	0.04565	0.374268	0.0907053	0.0555767	0.378834
H2A.Z K4ac + K8ac + K12ac (1-19)	0.116929	0.0623163	0.51693	0.080285	0.0440264	0.460158
H2A.Z K4ac + K8ac + K12ac (1-19) N-ac	0.0936169	0.0690704	0.720055	0.0861038	0.0576166	0.414746
H3Cit8 (1-21)	0.186206	0.0507833	0.0866957	0.126103	0.0458795	0.102581
H3 (21-44)	0.156861	0.0697692	0.168994	0.11831	0.0505371	0.163395
H3K36me1 (21-44)	0.148304	0.0350675	0.243559	0.123882	0.0427423	0.119908
H3K36me2 (21-44)	0.17315	0.0782006	0.0270684	0.136804	0.0807136	0.019066
H3K36me3 (21-44)	0.151553	0.0432301	0.215245	0.147692	0.0736628	0.0659132
H3K36ac (21-44)	0.16237	0.0430477	0.120998	0.117131	0.0462205	0.172597
H3K27acK36me1 (21-44)	0.160024	0.0514398	0.141436	0.131652	0.050587	0.0592696
H3K27acK36me2 (21-44)	0.191506	0.056679	0.132868	0.135087	0.0489268	0.0324631
H3K27acK36me3 (21-44)	0.111553	0.0292511	0.563771	0.0872671	0.0477392	0.405667
H2BK120ub1 (Leu-Arg-Gly-Gly) (108-125)	0.0668444	0.0400198	0.953328	0.0822435	0.0345958	0.444873
H2B (108-125)	0.0823253	0.0371611	0.81844	0.0768898	0.0535167	0.486656
H4 (1-25)	0.170433	0.0466524	0.0507451	0.0978063	0.0449141	0.323415
H4K20me3 (1-23)	0.145438	0.030517	0.268531	0.0901711	0.0544073	0.383003
H4K12ac + K16ac + K20me3 (1-25)	0.239704	0.0981603	0.552832	0.209611	0.0229501	0.54915
H4R3me2a + K5ac	0.0768015	0.0491284	0.866571	0.073412	0.0615474	0.513797
H4 (1-23) (no N-ac)	0.145453	0.0243534	0.268394	0.124007	0.070411	0.118939
H4K20ac	0.191601	0.0491341	0.1337	0.153759	0.0763843	0.113257
H4S1p + K5ac + K8ac + K12ac + K16ac	0.43615	0.0568829	2.2645	0.476532	0.083213	2.63229
H4S1p (1-23)	0.139017	0.0451688	0.324471	0.0828112	0.0497531	0.440443
H4K5ac + K8ac	0.532494	0.0454946	3.10396	0.675124	0.102127	4.18217
H4K5ac + K16ac	0.178875	0.0540942	0.0228126	0.122589	0.0471172	0.13
H4K5ac + K20ac	0.20009	0.036872	0.207667	0.11342	0.0432019	0.201558
H4K8ac + K12ac	0.14982	0.0473165	0.230348	0.143613	0.0234497	0.0340783
H4K8ac + K20ac	0.0968177	0.0413649	0.692166	0.074156	0.051722	0.507991
H4K12ac + K16ac	0.200184	0.0323675	0.208482	0.18855	0.0576112	0.384782
H4K12ac + K20ac	0.121233	0.031168	0.479435	0.106266	0.0323652	0.257391
H4K16ac + K20ac	0.202151	0.0383727	0.22562	0.139359	0.0475608	0.000877931
H4K12ac + KQ5,8,16,20	0.207934	0.0519262	0.276012	0.132104	0.0712061	0.0557436
H4K5me1	0.19142	0.0855182	0.132126	0.142026	0.0462372	0.021689
H4K8me1	0.171401	0.0738908	0.0423107	0.100019	0.0508599	0.306149
H4K12me1	0.141558	0.0373171	0.302339	0.106552	0.0364434	0.255159
H4K5ac + K8me1 + K12ac	0.20546	0.0425971	0.254459	0.1264	0.0535419	0.100261
H4K5me1 + K8ac + K12me1	0.169416	0.0297754	0.0596068	0.119873	0.0640607	0.151201
H4K5me1 + K8me1 + K12me1	0.139146	0.0338724	0.323355	0.116041	0.0327749	0.181106
H4K8ac + K12ac + K16ac	0.230577	0.0351808	0.473301	0.404458	0.109287	2.0698
H4K5ac + K12ac + K16ac	0.292472	0.0756006	1.01261	0.373206	0.114914	1.8259
H4K5ac + K8ac + K16ac	0.59282	0.104565	3.62959	0.492671	0.100535	2.75824
H4K5me1 + K8ac + K12ac + K16ac	0.17807	0.0312277	0.0158004	0.208262	0.108657	0.538619
H4K5ac + K8me1 + K12ac + K16ac	0.226413	0.0545846	0.437026	0.226786	0.0768202	0.683185
H4K5ac + K8ac + K12me1 + K16ac	0.662899	0.0954082	4.24021	0.823605	0.0419062	5.34097
H4K5ac + K8ac + K12me1 + K16ac	0.0469352	0.0237845	1.1268	0.0635531	0.0578376	0.590739
H2B (1-24)	0.180309	0.0286577	0.0353094	0.136883	0.0699535	0.0184513
H2BK5me3	0.155449	0.0181782	0.181299	0.125888	0.0745162	0.104259
H2BK5me2	0.163763	0.0319447	0.10886	0.141978	0.0680988	0.0213167
H2BK5me1	0.189765	0.0656331	0.117701	0.135699	0.0543842	0.0276889
H2BK12ac	0.140606	0.0296616	0.310629	0.115004	0.0303842	0.189201
H2BK15ac	0.155288	0.0303639	0.182699	0.122271	0.0583547	0.132481
H2BK16ac	0.209494	0.0844845	0.289601	0.152182	0.0899292	0.100952
H2BK20ac	0.225774	0.0936435	0.431459	0.126307	0.0606299	0.100984
H2BK12ac + K15ac + K16ac + K20ac	0.425703	0.0874786	2.17348	0.288646	0.0906599	1.16596
H2BK12ac + K15ac + K16ac + K20ac	0.178512	0.0670765	0.019651	0.117365	0.0761324	0.170775
H2BK12ac + K15ac + K16ac + K20ac	0.181903	0.0734031	0.0492019	0.156614	0.104849	0.13554
H2BK12ac + K15ac + K16ac + K20ac	0.150562	0.0276536	0.223878	0.141981	0.0745625	0.0213402
H2BK12ac + K15ac + K16ac + K20ac	0.161623	0.0340192	0.127502	0.119734	0.0634048	0.152288
yH2A (10-25)	0.111666	0.055275	0.562789	0.0778609	0.0378785	0.479076
H2A (10-25)	0.0903346	0.0709542	0.748654	0.0810044	0.0584215	0.454543
H2A.X (1-17)	0.0634948	0.0336857	0.982514	0.066345	0.0317272	0.56895
H2A.X K5ac	0.138152	0.0709342	0.332009	0.0774804	0.062955	0.482046
H3K4me3 (1-11)	0.0761444	0.0398491	0.872296	0.0637367	0.0519693	0.589307
H3K4me3 (1-7)	0.0739828	0.0381344	0.891131	0.0790559	0.0401944	0.46975
H3K36me3	0.140216	0.0441741	0.314024	0.109525	0.0511237	0.231961
H3S31p + K36me3	0.134956	0.0487971	0.359858	0.105047	0.0242138	0.266908
H3K23me3 (15-34)	0.194226	0.0543145	0.156575	0.132191	0.0562796	0.0550644
H3K23me2 (15-34)	0.123117	0.0291014	0.463016	0.0977286	0.060242	0.324022

## Sheet: Optimization experiments
	None		1% BSA		5% BSA		1% milk		5% milk		150 mM NaCl		300 mM NaCl		500 mM NaCl		RIPA		0 sec Cross-linking		15 sec Cross-linking		30 sec Cross-linking		60 sec Cross-linking
Peptide	Average	Std. Dev.	Average	Std. Dev.	Average	Std. Dev.	Average	Std. Dev.	Average	Std. Dev.	Average	Std. Dev.	Average	Std. Dev.	Average	Std. Dev.	Average	Std. Dev.	Average	Std. Dev.	Average	Std. Dev.	Average	Std. Dev.	Average	Std. Dev.
H3 (1-20)	0.481982	0.148802	0.24054	0.136513	0.277292	0.14312	0.125874	0.0960415	0.113951	0.0551308	0.101968	0.0364879	0.149358	0.024777	0.091326	0.0335871	0.0664637	0.0119721	0.18434	0.0939702	0.219265	0.0433434	0.271158	0.098449	0.255971	0.0777315
H3K14ac	0.430751	0.0341391	0.213417	0.0202451	0.265338	0.0764464	0.130397	0.106955	0.0738209	0.0494538	0.142735	0.0279221	0.147564	0.00875648	0.106782	0.026574	0.0963833	0.0357391	0.193639	0.0857424	0.18545	0.0794344	0.357153	0.0988516	0.295655	0.0478003
H3K9ac	0.472302	0.107112	0.254578	0.097358	0.210272	0.0751899	0.135767	0.089557	0.106074	0.0205315	0.131027	0.0243027	0.174165	0.0505106	0.1115	0.0526731	0.0855148	0.0407474	0.145119	0.107361	0.241095	0.0849549	0.314304	0.0958378	0.357402	0.0859685
H3K4ac	0.25134	0.00288843	0.262549	0.132728	0.244484	0.108345	0.12831	0.0783481	0.0770626	0.037092	0.121392	0.056736	0.17794	0.0343284	0.0964106	0.0529817	0.0696098	0.0133946	0.200421	0.0815426	0.198393	0.0963556	0.206675	0.128043	0.319505	0.14645
H3K4ac + K14ac	0.305263	0.0820705	0.234003	0.0954133	0.177328	0.0399405	0.111473	0.0582292	0.0703461	0.0632456	0.100467	0.0321381	0.1348	0.0374387	0.0699717	0.017094	0.0765576	0.0222118	0.141265	0.101091	0.169545	0.0729036	0.238353	0.12983	0.4522	0.00142998
H3K9ac + K14ac	0.13101	0.0668727	0.128739	0.0323132	0.165943	0.0776932	0.0865587	0.0197478	0.0435919	0.0365238	0.104208	0.0318137	0.0870411	0.0439643	0.0639366	0.0263376	0.041568	0.0271893	0.12096	0.0891355	0.170067	0.0842118	0.168084	0.0802192	0.146454	0.0269433
H3K4ac + K9ac	0.135151	0.0743291	0.10379	0.0467766	0.17054	0.110414	0.0668329	0.0450692	0.0417678	0.015039	0.0729156	0.0248813	0.0925037	0.0338322	0.084481	0.0263511	0.073481	0.0372904	0.129786	0.0827478	0.119303	0.0659709	0.18157	0.0849578	0.165738	0.0624642
H3K4ac + K9ac + K14ac	0.250688	0.0183888	0.233159	0.0630183	0.172063	0.0535239	0.101679	0.0938188	0.0721143	0.02825	0.0854889	0.0372402	0.125566	0.014245	0.0629968	0.0353835	0.0789946	0.0285663	0.145491	0.0690932	0.18413	0.081277	0.214342	0.118848	0.251892	0.100602
H3K18ac	0.390887	0.0946016	0.231393	0.0686242	0.171509	0.0482403	0.101848	0.072654	0.0706753	0.0114096	0.0950592	0.0210789	0.124597	0.0309819	0.0676696	0.0303776	0.0872119	0.0331063	0.139731	0.0438352	0.160056	0.046112	0.220278	0.120766	0.249641	0.103665
H3K14ac + K18ac	0.151493	0.0633914	0.123113	0.058134	0.127393	0.101092	0.0670443	0.0124125	0.0489019	0.020745	0.0985453	0.0262128	0.128642	0.0649772	0.0750341	0.0538255	0.0780805	0.04085	0.134676	0.0207455	0.147562	0.108446	0.217888	0.101263	0.152173	0.0919471
H3K9ac + K18ac	0.141822	0.0908103	0.149691	0.0385003	0.184662	0.0684112	0.100181	0.0305018	0.0598606	0.0277479	0.122709	0.0230004	0.0999304	0.0501821	0.0825435	0.0121859	0.0510676	0.0290942	0.126388	0.0515709	0.14243	0.0409096	0.197899	0.0717907	0.183543	0.0660427
H3K4ac + K18ac	0.262011	0.113454	0.264581	0.0951878	0.182509	0.0568964	0.122398	0.0591838	0.0885908	0.0494884	0.132677	0.0455918	0.151949	0.0424421	0.0897132	0.0230754	0.0766566	0.0199534	0.175617	0.040319	0.186123	0.0873682	0.26039	0.147717	0.283099	0.141502
H3K9ac + K14ac + K18ac	0.536512	0.148869	0.26057	0.0403745	0.244377	0.0579626	0.137548	0.0840159	0.110898	0.0544589	0.130354	0.0312744	0.148897	0.0244377	0.109783	0.0654489	0.102028	0.059746	0.172675	0.0632329	0.246652	0.103889	0.295904	0.112092	0.22611	0.100982
H3K4ac + K14ac + K18ac	0.495236	0.0852311	0.247694	0.083981	0.20456	0.065488	0.152482	0.0593024	0.133868	0.0504247	0.182715	0.0507201	0.185145	0.0518104	0.137961	0.0671126	0.0856912	0.0460361	0.149925	0.0454761	0.216025	0.0833011	0.306975	0.110041	0.345492	0.0861032
H3K4ac + K9ac + K18ac	0.497505	0.0515637	0.18961	0.00618651	0.255813	0.0809367	0.116183	0.0690713	0.0742456	0.0406985	0.131727	0.0729133	0.14818	0.0462631	0.100188	0.0619485	0.0952195	0.0519297	0.147273	0.0501644	0.126734	0.0448094	0.319916	0.135332	0.286083	0.0699246
H3K4ac + K9ac + K14ac + K18ac	0.226771	0.0596229	0.183221	0.0652925	0.282063	0.138983	0.114582	0.081586	0.0975554	0.0592834	0.102844	0.0377448	0.152174	0.0361137	0.0897151	0.0483472	0.0720333	0.0155065	0.146237	0.123829	0.216565	0.0424068	0.257499	0.0837025	0.222976	0.0669217
H3K4me3	0.504719	0.0757087	0.696522	0.103913	0.80083	0.0488398	0.398712	0.0742443	0.253149	0.0953828	0.455446	0.0613169	0.660696	0.0828085	0.38976	0.0296897	0.275462	0.0532904	0.383101	0.104607	0.564042	0.0472775	0.853103	0.191816	0.741607	0.0285795
H3K4me3 + K9ac	0.633351	0.0413889	0.809626	0.107127	0.926426	0.0876151	0.940193	0.0847322	0.875032	0.0823791	0.998559	0.00249583	0.920502	0.0941762	0.941085	0.102044	0.976297	0.0335205	0.813774	0.0736057	0.923972	0.080541	0.873647	0.089867	0.674124	0.0804251
H3K4me3 + K14ac	0.539378	0.0590848	0.679507	0.144799	0.729889	0.132532	0.984971	0.021254	0.854914	0.00353414	0.787147	0.148647	0.732222	0.130247	0.654074	0.0894291	0.692178	0.0624358	0.708105	0.0350447	0.662567	0.0674277	0.660965	0.134493	0.726489	0.100949
H3K4me3 + K18ac	0.498103	0.109523	0.618084	0.0289117	0.684503	0.0615355	0.778541	0.145855	0.858706	0.199819	0.901528	0.0839743	0.638351	0.0830199	0.498578	0.0910249	0.687143	0.0987932	0.497845	0.0804037	0.728522	0.0888526	0.481172	0.0999001	0.589013	0.0985167
H3K4me3 + K9ac + K14ac	0.571839	0.121336	0.734949	0.0917544	0.765197	0.0517117	0.872361	0.0797303	0.623542	0.0911885	0.748813	0.149347	0.71825	0.119353	0.81285	0.0154696	0.68058	0.0421263	0.799436	0.124239	0.748823	0.0596788	0.796881	0.12257	0.833696	0.144325
H3K4me3 + K9ac + K18ac	0.464943	0.00835229	0.487059	0.106793	0.723233	0.122934	0.673518	0.0782868	0.403907	0.126642	0.706747	0.096032	0.54126	0.0377127	0.600768	0.0484392	0.654383	0.0779637	0.897356	0.126407	0.809032	0.100648	0.84676	0.13859	0.563671	0.0780617
H3K4me3 + K14ac + K18ac	0.390933	0.0458155	0.52471	0.10137	0.624818	0.0533415	0.653765	0.0889101	0.342385	0.116841	0.645379	0.0354724	0.557724	0.0331373	0.524095	0.0564116	0.604074	0.0394034	0.651169	0.082513	0.752923	0.108997	0.916875	0.106574	0.844889	0.148683
H3K4me3 + K9ac + K14ac + K18ac	0.475955	0.115594	0.483743	0.0730723	0.541644	0.0973338	0.540147	0.100231	0.604364	0.0767719	0.642904	0.0772183	0.475572	0.0647528	0.554011	0.140463	0.472348	0.0904987	0.60857	0.0227381	0.736567	0.109403	0.582995	0.108185	0.898985	0.0463907
H3T3p + K4me3 + K9ac + K14ac + K18ac	0.331989	0.0365661	0.269068	0.0936065	0.164684	0.0899438	0.132536	0.0902327	0.10217	0.0706447	0.118892	0.0303337	0.148277	0.0734126	0.0928321	0.0305241	0.0735425	0.0398849	0.207318	0.129923	0.203778	0.0305518	0.244182	0.132007	0.248068	0.0663863
H3T3p + K4me3	0.253936	0.0965917	0.225555	0.11042	0.171684	0.09848	0.163463	0.090349	0.0982431	0.0742983	0.127756	0.031024	0.15981	0.114894	0.0884909	0.0136924	0.111143	0.0839075	0.189251	0.0972228	0.222108	0.0723356	0.318963	0.109099	0.321643	0.103243
H3R2me2a + T3p + K4me3 + K9ac + K14ac + K18ac	0.316322	0.110246	0.25267	0.0736712	0.215013	0.0746745	0.155423	0.128702	0.0989409	0.072467	0.152753	0.0454256	0.194735	0.0839586	0.117274	0.0213077	0.167739	0.129867	0.173794	0.125177	0.203257	0.0703053	0.199035	0.149407	0.342945	0.0483208
H3R2me2a + T3p + K4me3	0.586944	0.059489	0.242438	0.0548158	0.263528	0.0651067	0.133513	0.136174	0.126763	0.0394781	0.135261	0.0535767	0.173344	0.0599513	0.0733559	0.0222459	0.099904	0.0563288	0.167247	0.102438	0.235984	0.0640014	0.220309	0.139774	0.292506	0.0418196
H3R2me2a + K4me3	0.450564	0.0567303	0.673184	0.103284	0.679534	0.0442365	0.578446	0.0961568	0.417439	0.094888	0.54883	0.115702	0.589964	0.0198819	0.477725	0.0942001	0.372273	0.145278	0.552296	0.0642292	0.642842	0.102109	0.532378	0.110003	0.567427	0.147281
H3K4me2	0.210659	0.0938243	0.240176	0.0788012	0.403735	0.0290214	0.201802	0.030455	0.119381	0.0359655	0.221148	0.0476714	0.215138	0.0635146	0.160557	0.0496563	0.148211	0.104686	0.266244	0.0435422	0.288204	0.0985776	0.312684	0.0229018	0.215977	0.0681965
H3K4me2 + K9ac + K14ac + K18ac	0.292	0.101427	0.249659	0.0830626	0.329112	0.0797408	0.227999	0.0699562	0.13891	0.0549581	0.283292	0.0453197	0.238148	0.0521066	0.174697	0.0233056	0.144964	0.11858	0.308429	0.0230311	0.341509	0.107382	0.372341	0.0927349	0.297109	0.129857
H3K4me1	0.290332	0.0251293	0.219975	0.0620898	0.179772	0.052821	0.0702598	0.0392306	0.0978424	0.0240354	0.085861	0.0184092	0.127696	0.0320951	0.0705445	0.0375019	0.101244	0.0693522	0.211545	0.0370959	0.269145	0.0887689	0.237893	0.106778	0.240517	0.126335
H3K4me1 + K9ac + K14ac + K18ac	0.316568	0.0824209	0.212672	0.0647052	0.164761	0.0541957	0.119183	0.0996414	0.095587	0.0203482	0.104491	0.0170596	0.138725	0.0290425	0.0777635	0.0408914	0.103074	0.0689835	0.20218	0.0427218	0.268286	0.103074	0.225248	0.0906323	0.240116	0.105852
H3S10p	0.260693	0.127935	0.139308	0.0372179	0.154438	0.0664107	0.0860078	0.0530953	0.0592951	0.0130286	0.0837485	0.0250076	0.0985453	0.0401553	0.0588545	0.00980118	0.0709251	0.0702207	0.152536	0.0216246	0.106582	0.0369495	0.215177	0.0925581	0.204548	0.11864
H3K4ac + K9ac + S10p + K14ac + K18ac	0.203344	0.110482	0.12082	0.0816205	0.15439	0.071351	0.0830174	0.0574405	0.0436692	0.046563	0.0666137	0.00970258	0.078047	0.0567771	0.0442413	0.00918512	0.0462147	0.0337439	0.136997	0.0747777	0.0853413	0.0425247	0.19284	0.0504802	0.138316	0.0812114
H3K4me3 + S10p	0.594232	0.143318	0.728104	0.0617805	0.724453	0.0691855	0.874371	0.0888193	0.513096	0.0725071	0.664403	0.138684	0.691897	0.096099	0.522596	0.0629721	0.302964	0.00750743	0.753771	0.13092	0.69759	0.100103	0.634206	0.0556761	0.597784	0.149519
H3K4me3 + K9ac + S10p + K14ac + K18ac	0.451284	0.105631	0.431137	0.0949425	0.458276	0.0455391	0.449204	0.127039	0.391558	0.147843	0.513421	0.118477	0.374484	0.0759551	0.325526	0.087577	0.277846	0.135692	0.376305	0.0876119	0.472439	0.0360486	0.450646	0.105213	0.419324	0.0313446
H3R2me2a + K4me3 + S10p	0.605099	0.0915674	0.880445	0.10667	0.786521	0.115765	0.763041	0.128883	0.708994	0.0731973	0.683434	0.0693002	0.846051	0.111452	0.707403	0.106035	0.813533	0.107494	0.685231	0.0662217	0.724381	0.050506	0.693822	0.138932	0.787415	0.145764
H3R2me2a + K4me3 + K9ac + S10p + K14ac + K18ac	0.410215	0.13046	0.395308	0.111993	0.467437	0.104784	0.396756	0.0864619	0.200799	0.0972481	0.457404	0.144938	0.40755	0.0792341	0.34101	0.104331	0.260167	0.129069	0.465233	0.113163	0.44312	0.0389762	0.532892	0.0760194	0.491223	0.0969825
H3K9me3	0.315543	0.0806311	0.283537	0.0920434	0.183943	0.0776157	0.128379	0.0934658	0.104737	0.0729157	0.139653	0.0555097	0.171036	0.0798058	0.0865892	0.0264794	0.0743469	0.0363946	0.211876	0.138245	0.223766	0.0508095	0.233519	0.132329	0.217207	0.0866829
H3K4ac + K9me3 + K14ac + K18ac	0.582224	0.0248196	0.24975	0.13372	0.352914	0.109772	0.112134	0.0849312	0.108195	0.0511195	0.117685	0.0467643	0.137018	0.0308945	0.0932952	0.0496262	0.0801471	0.00665584	0.16244	0.132209	0.249177	0.0630849	0.177642	0.113939	0.267393	0.0726587
H3K4me2 + K9ac + K18ac	0.547684	0.0440219	0.455655	0.123362	0.476067	0.0814312	0.321239	0.086518	0.193481	0.109581	0.374235	0.129652	0.345291	0.0355706	0.304524	0.140091	0.227885	0.127942	0.319866	0.104724	0.430793	0.0805232	0.432198	0.0600158	0.35364	0.0749829
H3K4me1 + K9ac + K18ac	0.513701	0.0740633	0.297948	0.073022	0.238044	0.0775254	0.141211	0.0918451	0.127089	0.0133324	0.17937	0.0455637	0.22085	0.0219737	0.127885	0.0632039	0.118629	0.0524089	0.172012	0.0774149	0.24881	0.069259	0.327758	0.112747	0.334263	0.0873553
H3R2me2a	0.56545	0.118838	0.244794	0.0464629	0.219204	0.0655954	0.124912	0.101292	0.0952395	0.0626369	0.113797	0.0250207	0.168885	0.0611117	0.104259	0.0686312	0.119638	0.038214	0.194141	0.0768289	0.276489	0.108316	0.2944	0.109369	0.21047	0.0714962
H3R2me2a + K4ac + K9ac + K14ac + K18ac	0.374849	0.0566736	0.24585	0.100631	0.156077	0.0470374	0.124467	0.0578224	0.0802712	0.050823	0.0976589	0.0350352	0.11138	0.0176461	0.0876805	0.0282962	0.0744598	0.0246913	0.173504	0.040026	0.293943	0.108972	0.245838	0.109112	0.302215	0.137661
H3R2me2a + K4me3 + K9ac + K14ac + K18ac	0.282176	0.125432	0.344917	0.070448	0.459523	0.103858	0.44041	0.0943852	0.311778	0.128311	0.496893	0.125135	0.315187	0.0764289	0.399864	0.0740803	0.397287	0.0151768	0.554409	0.0338141	0.630208	0.0716274	0.547192	0.120124	0.500741	0.121105
H3R2me1 + K4me3	0.222232	0.0280296	0.379282	0.070226	0.641462	0.138064	0.404862	0.0844262	0.19283	0.0406837	0.507043	0.0840974	0.486188	0.0676729	0.361212	0.0587641	0.523763	0.0426	0.492168	0.064991	0.741501	0.0560217	0.491934	0.130513	0.384759	0.119853
H3R2me1 + K4me3 + K9ac + K14ac + K18ac	0.435572	0.0642194	0.402157	0.0216337	0.427273	0.0432207	0.458979	0.101745	0.291927	0.126501	0.519758	0.125261	0.356875	0.0224443	0.380231	0.118988	0.22648	0.121402	0.453506	0.0452417	0.594476	0.071406	0.456543	0.11545	0.480468	0.127585
H3Cit2	0.407058	0.109301	0.222204	0.0540034	0.222587	0.102898	0.122662	0.0734918	0.0829036	0.0447054	0.125137	0.0390266	0.133642	0.0467967	0.0822374	0.0525162	0.0875262	0.0258224	0.150713	0.0908936	0.183759	0.0861116	0.31584	0.12319	0.286885	0.0484722
H3Cit2 + K4me3	0.621448	0.0227249	0.550766	0.070568	0.584731	0.0693683	0.352352	0.110085	0.291353	0.0799548	0.429675	0.0670643	0.475768	0.0276848	0.366574	0.0522661	0.483711	0.00221855	0.333831	0.145102	0.397194	0.0926053	0.345974	0.147889	0.437189	0.0844657
H3Cit2 + K4me3 + K9ac + K14ac + K18ac	0.647948	0.123416	0.354822	0.00879057	0.398934	0.104403	0.273647	0.106693	0.235726	0.120325	0.306866	0.0519209	0.285725	0.0687401	0.280895	0.0576862	0.201011	0.108697	0.279339	0.0924173	0.336818	0.0935275	0.380495	0.121432	0.355439	0.0431632
H3Cit2 + K4ac + K9ac + K14ac + K18ac	0.304009	0.0535292	0.243859	0.13338	0.149784	0.0248347	0.106642	0.0627903	0.0653862	0.0383719	0.0883931	0.0369882	0.100871	0.0220012	0.0675635	0.0272789	0.0587377	0.0245683	0.129372	0.083451	0.151802	0.0712542	0.220338	0.0997224	0.306146	0.136352
H3T3p	0.228703	0.0473052	0.0999873	0.0437093	0.129684	0.109199	0.0639699	0.0170086	0.0410693	0.0264788	0.0579783	0.02768	0.0575821	0.00646648	0.0358745	0.0192488	0.0329878	0.0157003	0.113542	0.0432492	0.142182	0.0733531	0.149825	0.100132	0.151443	0.0606967
H4 (1-23)	0.290574	0.107441	0.218707	0.0842017	0.157283	0.0299914	0.0753571	0.0660174	0.0582083	0.0178595	0.07744	0.0183392	0.108069	0.0238716	0.0562795	0.0327849	0.0764025	0.0213317	0.136168	0.0173466	0.100175	0.0429044	0.164635	0.0906958	0.246924	0.112054
H4K5ac + K8ac + K12ac + K16ac	0.0975942	0.0472151	0.0819363	0.0752196	0.148567	0.0908599	0.0423667	0.0180779	0.0289285	0.0166834	0.0549958	0.0117523	0.0622021	0.0302906	0.0508967	0.0350405	0.0615866	0.0488861	0.118432	0.00433664	0.053215	0.0360011	0.156615	0.0561012	0.0852346	0.099894
H3R2me2a + K4me2	0.124496	0.0863795	0.2557	0.0480759	0.502564	0.102442	0.254709	0.0480589	0.200828	0.143713	0.364451	0.0452542	0.261985	0.0436281	0.287844	0.0792508	0.165685	0.105565	0.33209	0.0632915	0.435593	0.109619	0.373149	0.0495909	0.18212	0.0656362
H3R2me2s + K4me2	0.386675	0.105954	0.376988	0.0455146	0.454342	0.118827	0.295981	0.0723589	0.215432	0.121419	0.402356	0.09801	0.297491	0.0471048	0.264239	0.0505467	0.183727	0.0867317	0.324383	0.0201595	0.391153	0.121687	0.286947	0.106089	0.34379	0.145972
H3R2me1 + K4me2	0.432961	0.120244	0.397469	0.0199629	0.471563	0.0515047	0.309217	0.0999156	0.252383	0.138144	0.370925	0.0535816	0.301542	0.0440521	0.247142	0.119976	0.211414	0.143085	0.283358	0.0972814	0.403315	0.0854721	0.35735	0.109875	0.37611	0.132082
H3Cit2 + K4me2	0.389921	0.0578687	0.271306	0.0403988	0.328919	0.0515199	0.215623	0.0381309	0.119027	0.0579467	0.274331	0.0481607	0.218959	0.0193567	0.173409	0.065314	0.155829	0.101212	0.199735	0.0567279	0.282409	0.10439	0.277334	0.138647	0.329601	0.130004
H3K4N3	0.373516	0.0903958	0.195029	0.0474168	0.176063	0.0565642	0.128183	0.0865324	0.0872902	0.036442	0.0875294	0.00981978	0.121879	0.0174521	0.0644097	0.0132414	0.0976575	0.0783966	0.183615	0.015061	0.16982	0.0921942	0.246354	0.0827936	0.242245	0.108595
H4K5ac	0.377527	0.126617	0.231814	0.100328	0.221706	0.0397212	0.0979386	0.0747776	0.081775	0.0616431	0.0907203	0.0241296	0.119373	0.0542378	0.0873134	0.0328916	0.060367	0.0235598	0.176861	0.098219	0.2369	0.0635096	0.209518	0.129666	0.236412	0.0568118
H4K8ac	0.433127	0.0328839	0.223102	0.104398	0.187066	0.0469211	0.095399	0.0852854	0.0754587	0.066349	0.0845564	0.019971	0.121379	0.0446882	0.0922448	0.0313941	0.0586517	0.0273225	0.178352	0.121192	0.230818	0.102765	0.209994	0.132752	0.234735	0.0546585
H4K12ac	0.343527	0.107805	0.256044	0.0883036	0.26613	0.0887459	0.0794089	0.0192108	0.0868162	0.106095	0.142078	0.0466467	0.204107	0.13972	0.203206	0.141451	0.114239	0.110687	0.370764	0.0375484	0.230847	0.0639521	0.488759	0.130011	0.437461	0.119626
H4K16ac	0.279159	0.0802316	0.239667	0.0914867	0.191536	0.0690731	0.115137	0.0976494	0.096534	0.0831624	0.197084	0.141451	0.1681	0.0595455	0.154759	0.0484044	0.103244	0.0912746	0.257413	0.0743147	0.152057	0.0155521	0.4047	0.0771571	0.392911	0.141101
H4K5ac + K12ac	0.285531	0.0728956	0.289333	0.102848	0.235218	0.0576862	0.0866566	0.113372	0.130327	0.0793216	0.15482	0.11987	0.161482	0.0758202	0.127468	0.0811834	0.108729	0.0716162	0.168449	0.136253	0.183889	0.0565839	0.319817	0.0819768	0.304967	0.0539889
H4K8ac + K16ac	0.338239	0.0271314	0.279393	0.119966	0.207876	0.0315478	0.154687	0.0747863	0.10886	0.0784625	0.163055	0.0843696	0.17883	0.0782838	0.128493	0.0688031	0.108933	0.0307666	0.178642	0.131095	0.197807	0.0800058	0.290987	0.01314	0.296507	0.0784766
H4K5ac + K8ac + K12ac	0.15054	0.053318	0.137546	0.0821762	0.16186	0.106717	0.0832334	0.0554616	0.0626175	0.0525844	0.117568	0.0204526	0.0793568	0.0635939	0.0984009	0.0424122	0.049735	0.0314802	0.145864	0.134084	0.113307	0.018483	0.229868	0.0891178	0.142666	0.130295
H4R3me2a	0.103068	0.0611597	0.117106	0.0466222	0.165797	0.107172	0.276002	0.0419578	0.138226	0.0400345	0.317721	0.129813	0.0999132	0.0342031	0.18413	0.0879214	0.0769575	0.0802676	0.268546	0.0809825	0.243304	0.148606	0.17593	0.0841955	0.24357	0.0935704
H4R3me2s	0.16832	0.0623135	0.249309	0.0943511	0.168407	0.0191894	0.275966	0.133053	0.128187	0.0589544	0.28511	0.0983758	0.156992	0.0377612	0.165451	0.0983366	0.105275	0.0681629	0.239445	0.0785845	0.460115	0.104281	0.286454	0.0319341	0.455102	0.0754051
H4R3me1	0.123024	0.0965595	0.233314	0.0977768	0.182357	0.0522272	0.222428	0.0223407	0.11191	0.0776994	0.172199	0.13904	0.177122	0.106164	0.170695	0.103971	0.101735	0.0614081	0.233715	0.0821618	0.196769	0.0613567	0.253085	0.0856957	0.257528	0.0996219
H4S1p + R3me2a	0.158676	0.0723418	0.169956	0.0928083	0.197068	0.124226	0.144397	0.0887895	0.110103	0.079451	0.110308	0.0374184	0.129364	0.0579963	0.121917	0.0986823	0.103325	0.0459214	0.229281	0.118203	0.149492	0.0480249	0.268629	0.143706	0.226233	0.105501
H4S1p + R3me2s	0.0679256	0.0636773	0.150259	0.0784887	0.16173	0.107056	0.157585	0.0624078	0.0946954	0.0538238	0.125619	0.0605698	0.113972	0.0347758	0.143427	0.120722	0.0820731	0.0347951	0.207815	0.103904	0.285824	0.105369	0.291365	0.0994497	0.249853	0.0838257
H4S1p + R3me1	0.299647	0.103587	0.268327	0.123188	0.222724	0.0266193	0.273129	0.124261	0.134313	0.0651262	0.319048	0.0916302	0.159591	0.0308923	0.145204	0.129705	0.109008	0.0627229	0.245525	0.0450659	0.332047	0.114347	0.26325	0.104627	0.480256	0.0708114
H4R3me2a + K5ac + K8ac + K12ac + K16ac + K20ac	0.3184	0.061482	0.294801	0.0649711	0.246422	0.060237	0.154848	0.0898075	0.134757	0.0102997	0.157567	0.0216353	0.143628	0.024477	0.0961141	0.0147118	0.0970484	0.0361845	0.169319	0.0748949	0.241185	0.108385	0.253304	0.139034	0.294486	0.0495217
H4R3me2s + K5ac + K8ac + K12ac + K16ac + K20ac	0.297746	0.053737	0.26486	0.0675275	0.198561	0.0588168	0.169704	0.0497692	0.0955795	0.0394886	0.175428	0.0579721	0.180329	0.0538702	0.123767	0.0563791	0.111053	0.0394907	0.163434	0.0838026	0.206087	0.0811939	0.282397	0.144317	0.380969	0.0791987
H4R3me1 + K5ac + K8ac + K12ac + K16ac + K20ac	0.203038	0.0714247	0.222141	0.0173489	0.20382	0.0498977	0.202043	0.0701653	0.11601	0.0646706	0.195536	0.132714	0.191909	0.0418815	0.169456	0.13633	0.115251	0.0665304	0.209556	0.0223278	0.358353	0.125885	0.241715	0.100669	0.421796	0.140116
H4K20me3	0.27921	0.0512757	0.243937	0.0847638	0.164047	0.0316009	0.121543	0.0871565	0.0827229	0.0793567	0.104948	0.0218112	0.133722	0.0592573	0.0555851	0.0317963	0.0766227	0.0373183	0.202677	0.135667	0.206735	0.0538142	0.186351	0.0772284	0.236867	0.0539734
H4K20me2	0.363591	0.102109	0.191737	0.0619586	0.123496	0.0471384	0.121492	0.0975857	0.082089	0.0361425	0.0849904	0.0237833	0.102194	0.0222425	0.0540931	0.0168009	0.0839235	0.0598549	0.188836	0.0278365	0.162129	0.081674	0.237021	0.0871517	0.25529	0.0924597
H4K20me1	0.156787	0.133698	0.118908	0.025567	0.144449	0.087221	0.0769462	0.0408462	0.0477416	0.019934	0.0690314	0.0284105	0.0682346	0.0382734	0.0497815	0.0153593	0.0711306	0.0688922	0.163393	0.00205111	0.124852	0.0653275	0.163122	0.0678185	0.143461	0.0807164
H4K12ac + K16ac + K20me3	0.132818	0.0875653	0.0870003	0.0830242	0.105606	0.0770113	0.0759199	0.0445878	0.0422342	0.0402814	0.0529239	0.0105173	0.0586045	0.0629802	0.038706	0.0120563	0.0585857	0.0354758	0.148516	0.0417255	0.0514045	0.046859	0.179442	0.0360645	0.117126	0.0797897
H4K12ac + K16ac + K20me2	0.414618	0.0572943	0.251184	0.147172	0.183898	0.020389	0.161078	0.107515	0.0943086	0.0489673	0.121614	0.083996	0.143562	0.0252555	0.100597	0.0544458	0.108143	0.0661129	0.212664	0.0104314	0.292572	0.0727156	0.26967	0.120461	0.315648	0.120613
H4K12ac + K16ac + K20me1	0.546668	0.077392	0.267227	0.0907277	0.229559	0.0662638	0.132034	0.098519	0.103049	0.0211162	0.119985	0.0261735	0.157671	0.0402591	0.0849006	0.059193	0.0931855	0.0386522	0.151127	0.112225	0.227539	0.0838095	0.297533	0.130061	0.315456	0.0991191
H4K12ac + K16ac	0.409613	0.132446	0.29148	0.0488841	0.231522	0.139785	0.151757	0.141621	0.136185	0.107844	0.119073	0.0355069	0.164362	0.0659023	0.121035	0.0646896	0.103973	0.0494198	0.165133	0.0741331	0.238151	0.0984308	0.287198	0.105833	0.291746	0.0251196
H3K4me3 + R8me2s + K9me3	0.617132	0.143418	0.608634	0.047674	0.745065	0.116896	0.557063	0.0286376	0.533555	0.0321636	0.592098	0.118264	0.679376	0.0545807	0.466912	0.05418	0.611241	0.0584975	0.489184	0.118789	0.601878	0.102984	0.477144	0.0460522	0.450627	0.0285638
H3 (15-41)	0.410074	0.121698	0.25434	0.065536	0.249658	0.0355333	0.141986	0.116599	0.110088	0.0425876	0.11544	0.0367402	0.126781	0.0227417	0.083276	0.0357859	0.0933822	0.0427948	0.202097	0.116445	0.216887	0.102149	0.247529	0.137442	0.301049	0.077751
H3K18me3	0.384504	0.0704262	0.254283	0.0790593	0.205052	0.0530268	0.18593	0.0627166	0.103891	0.0280314	0.165906	0.0484863	0.188706	0.0607196	0.128655	0.0751288	0.108295	0.0334288	0.203174	0.0760084	0.228534	0.0881792	0.297714	0.129109	0.409918	0.0961569
H3K18me3	0.585526	0.129279	0.274441	0.0757883	0.230268	0.0504614	0.131888	0.10238	0.119392	0.0315761	0.123124	0.0435552	0.165997	0.0392831	0.103601	0.0626672	0.115176	0.0375837	0.16965	0.136428	0.217614	0.0725393	0.297166	0.118741	0.279811	0.0958621
H3K36me3	0.366837	0.145004	0.217869	0.0588738	0.163759	0.0704852	0.158428	0.0897531	0.0849285	0.040145	0.133587	0.0370814	0.115332	0.0517094	0.0824201	0.0207229	0.0685132	0.0367146	0.197621	0.116562	0.251737	0.107273	0.280926	0.145611	0.297315	0.0324703
H3K18me3 + K36me3	0.292218	0.0459042	0.257852	0.0965762	0.163175	0.0562647	0.128987	0.0918349	0.0952351	0.0653616	0.108126	0.0300011	0.130625	0.0602977	0.0723588	0.0309453	0.078944	0.0362993	0.218797	0.145336	0.227029	0.0721212	0.200278	0.0854614	0.275518	0.0582757
H3K4me3 + R8me2a + K9me3	0.569318	0.10433	0.783157	0.0957685	0.848577	0.0658575	0.594655	0.110008	0.573921	0.00584747	0.699421	0.105221	0.748634	0.0310099	0.615142	0.128975	0.967367	0.0160592	0.544422	0.119668	0.705778	0.10926	0.634213	0.067426	0.542806	0.0845421
H4 (11-27)	0.281032	0.0424913	0.234125	0.0891633	0.16163	0.0633861	0.135761	0.0907865	0.0850031	0.0652858	0.10339	0.0261146	0.131392	0.056034	0.0601935	0.0224376	0.072813	0.030812	0.217139	0.139476	0.190711	0.0413279	0.226682	0.0976123	0.268408	0.0503003
H3 (74-84) N-ac	0.205567	0.0484202	0.219028	0.0959625	0.161096	0.0959645	0.160634	0.117254	0.0849021	0.0579801	0.14093	0.0470237	0.137036	0.0893417	0.0754157	0.0276248	0.0666399	0.056099	0.182206	0.13719	0.185489	0.0387373	0.339782	0.0974363	0.288365	0.0623874
H3K79me3	0.309227	0.0895981	0.237913	0.0953862	0.169487	0.0605668	0.131523	0.0927218	0.0808287	0.0490298	0.128432	0.0455633	0.152826	0.0642909	0.0720966	0.0229397	0.0869075	0.0527584	0.166045	0.113163	0.206129	0.0631856	0.243709	0.147873	0.311003	0.121217
H3K79me2	0.417347	0.134722	0.254012	0.0612798	0.236483	0.0452365	0.128317	0.132195	0.107133	0.0376822	0.107045	0.0480948	0.117753	0.0182776	0.0563043	0.0172	0.0886399	0.0519504	0.184858	0.103435	0.196367	0.0951161	0.229646	0.132276	0.276694	0.0775725
H3K79me1	0.433191	0.126495	0.259454	0.141241	0.190549	0.0310707	0.179435	0.104761	0.106044	0.059178	0.157043	0.107922	0.162994	0.0371966	0.103921	0.0612786	0.106987	0.049546	0.210467	0.0053329	0.170908	0.102196	0.304163	0.134779	0.307568	0.123815
H3 (74-84)	0.230165	0.0429679	0.136332	0.082869	0.154349	0.0902295	0.0857441	0.0407397	0.0548249	0.0353785	0.0787474	0.0140231	0.0761661	0.0404598	0.0585441	0.00849744	0.0700974	0.0291687	0.165465	0.0301807	0.0786025	0.035559	0.205629	0.0577454	0.163007	0.104297
H3K36me3 (27-45)	0.246029	0.116931	0.0779977	0.0443539	0.118626	0.0547583	0.0776148	0.0618317	0.0477454	0.0222799	0.0645432	0.0390722	0.063174	0.0624651	0.039072	0.026878	0.0739471	0.0829271	0.155934	0.0250236	0.15432	0.0802586	0.160828	0.104986	0.151236	0.0563223
H3K36me2 (27-45)	0.368948	0.0972696	0.206564	0.0652341	0.144623	0.0303247	0.122583	0.101747	0.0820786	0.0353193	0.0983598	0.0325096	0.123119	0.0286545	0.069079	0.0393248	0.0850556	0.0601376	0.200025	0.0249064	0.138838	0.0691598	0.280368	0.10671	0.261811	0.10177
H3K36ac (27-45)	0.202084	0.112138	0.117979	0.136852	0.169043	0.112423	0.0851698	0.032453	0.0570129	0.0440354	0.0943639	0.0534515	0.0910108	0.0751715	0.0902666	0.0462854	0.0810298	0.0538364	0.150133	0.0140062	0.0685994	0.0571994	0.214895	0.0854586	0.0765609	0.0675442
H3 (27-45)	0.16573	0.115558	0.114536	0.0409357	0.161446	0.0752544	0.0672789	0.0476989	0.0466488	0.0171248	0.0951462	0.0737122	0.0721161	0.0396827	0.0656933	0.0427098	0.0432269	0.0252066	0.136168	0.035748	0.173552	0.105941	0.179848	0.13514	0.147168	0.0821662
H3T3p	0.576137	0.0754442	0.300533	0.0835376	0.239899	0.0915068	0.113455	0.101774	0.112083	0.0144362	0.162556	0.0632433	0.210595	0.0405344	0.110551	0.0785994	0.124899	0.0550255	0.156929	0.0504574	0.238964	0.0857438	0.0542698	0.0245478	0.346694	0.0886671
H3.3K36me1	0.260495	0.112067	0.238413	0.149986	0.164872	0.045309	0.0963439	0.0547923	0.0601795	0.0224156	0.0799152	0.0324219	0.105992	0.0183142	0.0602827	0.0348889	0.0607623	0.0235927	0.121416	0.0761842	0.184677	0.113713	0.199047	0.0835258	0.161375	0.0969264
H3K9me2 + K27me2	0.398863	0.117311	0.174937	0.0690063	0.12444	0.0299793	0.0914624	0.100767	0.0733758	0.0214513	0.100916	0.0379503	0.109682	0.0274327	0.0615436	0.0373154	0.071374	0.0262452	0.12212	0.0130685	0.155638	0.0847917	0.224745	0.115216	0.244202	0.0831694
H3K4me3 + K9me3	0.699368	0.0874194	0.669909	0.0912475	0.75036	0.0919143	0.623429	0.107103	0.594006	0.100967	0.630685	0.0902981	0.658821	0.0442166	0.553685	0.120372	0.751257	0.0692975	0.537088	0.0538564	0.650856	0.0831145	0.51174	0.098252	0.432216	0.11974
H3K9me2	0.342884	0.061595	0.249265	0.0947689	0.162822	0.047691	0.126815	0.0801196	0.0794257	0.0438114	0.101025	0.0454446	0.117496	0.0128479	0.0863749	0.0388308	0.0797758	0.0401363	0.187676	0.0191633	0.192778	0.108934	0.248395	0.10689	0.354209	0.105923
H3K9me1	0.273784	0.0769794	0.129627	0.044709	0.139736	0.12477	0.10528	0.0384149	0.0640142	0.0433478	0.118377	0.0269955	0.0859072	0.0598092	0.091483	0.0346497	0.0625647	0.0414214	0.144083	0.13133	0.134511	0.0176036	0.193092	0.122543	0.194579	0.0632843
K3K4me1 + K18ac	0.183735	0.101535	0.146347	0.0342166	0.201879	0.122361	0.0916823	0.0134376	0.0494531	0.0187853	0.0917964	0.0250884	0.0918275	0.00999045	0.0576046	0.026805	0.0472492	0.0194747	0.128999	0.0463552	0.169196	0.0570594	0.165144	0.129917	0.153983	0.0463677
H3T11p	0.179332	0.0988639	0.131622	0.0290826	0.147306	0.0277884	0.0899521	0.0472121	0.0405146	0.0160435	0.0769222	0.0210567	0.0922838	0.0345506	0.0727106	0.0226965	0.080533	0.071452	0.118515	0.0416083	0.116672	0.0577341	0.195465	0.0875852	0.165371	0.0555835
H3K18me3	0.220942	0.119169	0.108086	0.0424632	0.123519	0.0769793	0.0747475	0.0359987	0.0365975	0.0145798	0.0797172	0.0172165	0.0889679	0.032878	0.0685787	0.0208668	0.0702235	0.0356129	0.125974	0.0213316	0.132868	0.0854903	0.159071	0.088257	0.168426	0.052736
H3K18me2	0.367314	0.118498	0.197522	0.0625145	0.14178	0.0366267	0.10928	0.0977919	0.073731	0.00936584	0.100773	0.0308545	0.103422	0.0155974	0.0721167	0.03581	0.0903435	0.0371146	0.160699	0.0466482	0.155157	0.0583013	0.216027	0.10145	0.251545	0.0905944
H3K18me1	0.361613	0.102723	0.206883	0.0822527	0.145434	0.0313288	0.099889	0.0942753	0.0640203	0.0153022	0.091465	0.0337451	0.106653	0.0156635	0.0879757	0.0588941	0.0972275	0.0709191	0.143337	0.0274849	0.161534	0.063302	0.220805	0.111571	0.232762	0.0871125
H3R8me1	0.560356	0.132798	0.205228	0.0545403	0.184816	0.0335297	0.101025	0.088392	0.0777888	0.0322415	0.107906	0.040663	0.111013	0.00829007	0.0864194	0.0241849	0.0923874	0.0451747	0.140602	0.0481133	0.168347	0.0825073	0.20833	0.143202	0.288282	0.106228
H3R8me2a	0.476379	0.116578	0.178586	0.0760956	0.172971	0.0235467	0.0808867	0.0665265	0.0704217	0.0227799	0.100361	0.0315807	0.110168	0.0324279	0.0663352	0.0441625	0.0844047	0.0347477	0.136914	0.0365684	0.145921	0.0594443	0.226214	0.109863	0.264368	0.088231
H3R8me2s	0.226019	0.0666494	0.0871	0.0478425	0.127516	0.0879585	0.073858	0.0361444	0.0348474	0.0150929	0.0678748	0.0239508	0.0600813	0.0292071	0.0635846	0.0242126	0.039113	0.0209212	0.117355	0.0364512	0.0831873	0.0434031	0.181667	0.0815531	0.100162	0.034895
H3K9ac + S10p	0.214754	0.0942488	0.0973934	0.0419452	0.148962	0.101403	0.0740098	0.042518	0.0399124	0.0156495	0.076599	0.0174461	0.0657483	0.0213819	0.0679004	0.0188204	0.0601255	0.0381216	0.124606	0.0351033	0.125925	0.0789084	0.161144	0.0572929	0.15352	0.0531856
H3K9me3 + S10p	0.187971	0.121572	0.122228	0.0399812	0.124629	0.079156	0.0819155	0.0269	0.0489716	0.0219625	0.081936	0.0212518	0.0740074	0.0398742	0.0562714	0.0139682	0.0525905	0.0234402	0.133226	0.0455347	0.164764	0.0904594	0.155741	0.0959538	0.144383	0.0394704
H3K9me2 + S10p	0.312259	0.0458325	0.273502	0.115741	0.166417	0.043982	0.124949	0.0548953	0.0849993	0.0454008	0.107303	0.0285245	0.120909	0.0190636	0.0828621	0.0235232	0.0872045	0.0332001	0.180714	0.0484649	0.177256	0.0916361	0.240328	0.111239	0.30405	0.137012
H3K9me1 + S10p	0.590745	0.126768	0.242722	0.0433128	0.25322	0.0644765	0.127085	0.106116	0.104677	0.0653845	0.130016	0.0383528	0.167969	0.0258057	0.119387	0.0670543	0.111902	0.0365118	0.166998	0.0605958	0.169887	0.0277933	0.299191	0.113859	0.25196	0.0661123
H3K4me3 + K9ac + S10p	0.826082	0.146409	0.875122	0.115729	0.85896	0.0823299	0.694948	0.0999813	0.631451	0.0541038	0.812369	0.134007	0.819051	0.0369014	0.739813	0.10842	0.906951	0.121266	0.599121	0.136663	0.773726	0.10509	0.690045	0.0692922	0.644896	0.0676744
H3R17me2a	0.499776	0.0480576	0.287281	0.149438	0.245097	0.0763294	0.122746	0.0647917	0.0865502	0.042874	0.14516	0.0317286	0.163726	0.0430156	0.089246	0.0463102	0.117735	0.0544653	0.156183	0.0727266	0.221972	0.0971612	0.320294	0.114122	0.283037	0.063709
H3R17me2s	0.272287	0.0422813	0.247187	0.12822	0.26566	0.133953	0.130049	0.0761847	0.0983138	0.0455501	0.131595	0.0409103	0.165383	0.0529456	0.0977647	0.0415473	0.0780873	0.0281008	0.160161	0.130978	0.216445	0.0290959	0.21546	0.139423	0.28012	0.0620042
H3R17me1	0.414655	0.122752	0.296563	0.0989847	0.188621	0.0774661	0.147596	0.0873555	0.108899	0.0621467	0.127003	0.0323962	0.177298	0.0695823	0.0975134	0.022502	0.0825171	0.0392493	0.219584	0.140941	0.21932	0.0977981	0.242874	0.140186	0.260185	0.0575956
H3K14me2	0.158243	0.0971783	0.0890538	0.0602651	0.138187	0.0648253	0.0728949	0.042073	0.0538653	0.0223442	0.075337	0.029758	0.0737167	0.0387354	0.0353073	0.0248663	0.0359498	0.00995819	0.102229	0.00849747	0.14001	0.0447931	0.146311	0.118781	0.12458	0.0919666
H3K14me3	0.364531	0.147909	0.231552	0.116819	0.157992	0.0565259	0.106882	0.065993	0.0739662	0.0372909	0.0934619	0.0401877	0.127494	0.028592	0.0861745	0.0450001	0.0771048	0.0509485	0.135712	0.0363926	0.224608	0.11653	0.241123	0.118481	0.228639	0.0977145
H3R2me2s + K4me3	0.375771	0.100443	0.586376	0.0244771	0.798758	0.113917	0.511654	0.088465	0.265923	0.127971	0.575853	0.0761447	0.8269	0.104138	0.455391	0.0469547	0.799749	0.101582	0.547655	0.061299	0.722836	0.0722153	0.507076	0.0770451	0.515663	0.0680978
H3K18ac (1-25)	0.459334	0.0602956	0.246743	0.0239657	0.193592	0.105153	0.142694	0.110798	0.108796	0.0699741	0.135761	0.0249893	0.135355	0.0565675	0.118411	0.0436231	0.0931955	0.0670148	0.135836	0.0172294	0.207785	0.0560375	0.287387	0.114435	0.290265	0.0763801
H3R17me2a (1-25)	0.405145	0.0956756	0.213487	0.0512253	0.19935	0.0525092	0.146286	0.0605399	0.0724952	0.0253393	0.127246	0.0229257	0.135246	0.0410859	0.0824299	0.041043	0.0957773	0.04436	0.148144	0.0558489	0.222184	0.10677	0.231899	0.136187	0.254093	0.144955
H3R17me2a + K18ac (1-25)	0.346163	0.0667287	0.246606	0.0986843	0.183073	0.0892483	0.127381	0.0550547	0.0561567	0.0342347	0.129984	0.0262401	0.124737	0.0299396	0.0645956	0.0285813	0.0681471	0.0292408	0.1803	0.0217418	0.201103	0.0517175	0.251382	0.147912	0.271806	0.0809372
H3 (1-25)	0.321715	0.144922	0.278096	0.0989384	0.24001	0.037249	0.132296	0.0959944	0.0713165	0.0444886	0.116272	0.0361692	0.173182	0.0634415	0.104766	0.0319218	0.0961938	0.0473464	0.203464	0.124356	0.137914	0.0502718	0.266319	0.145737	0.28908	0.043492
H3T6p	0.342751	0.119661	0.228662	0.0987764	0.168502	0.0892141	0.137416	0.122282	0.095091	0.0759998	0.112865	0.0647958	0.184417	0.113823	0.0970908	0.0237925	0.145865	0.138725	0.171183	0.149966	0.169092	0.0868785	0.318926	0.137134	0.373973	0.134963
H3K4me3 + T6p	0.492032	0.136687	0.524622	0.105521	0.488207	0.0814758	0.350248	0.0931835	0.258209	0.103728	0.378565	0.0851468	0.374637	0.101686	0.285505	0.0350182	0.315324	0.129854	0.369054	0.0836854	0.394447	0.0564797	0.313622	0.111241	0.387997	0.0462797
H3K4me2 + T6p	0.415111	0.0448907	0.300417	0.0825845	0.267179	0.0543882	0.195712	0.0755584	0.111784	0.049618	0.164046	0.0633002	0.197151	0.0238336	0.141602	0.0461419	0.142286	0.0683354	0.249834	0.062178	0.219828	0.0873307	0.273516	0.0986585	0.26141	0.0975965
H3T6p + K9ac + K14ac + K18ac	0.200612	0.0640291	0.142596	0.0549059	0.165663	0.033165	0.112567	0.0458528	0.0678407	0.0320924	0.123587	0.0716973	0.0835039	0.0316193	0.0705325	0.0565408	0.0581173	0.0251388	0.148848	0.0399674	0.159986	0.109559	0.208872	0.0695449	0.230913	0.05587
H3K4me3 + T6p + K9ac + K14ac + K18ac	0.289679	0.112304	0.195315	0.0735697	0.263561	0.0643308	0.152772	0.078511	0.0975106	0.0266201	0.159704	0.0591606	0.160795	0.0682511	0.104205	0.0303081	0.1021	0.0955281	0.246395	0.0365684	0.26208	0.0910546	0.251518	0.0963279	0.21954	0.127295
H3K4me2 + T6p + K9ac + K14ac + K18ac	0.341411	0.0926644	0.198656	0.0418653	0.18355	0.0963465	0.130092	0.096181	0.112683	0.0341205	0.118305	0.028803	0.162751	0.015472	0.0818423	0.0385134	0.116062	0.0734904	0.203091	0.033228	0.291067	0.0969346	0.238399	0.0919676	0.247751	0.0898907
H3K18ac + K23ac + K27ac	0.368148	0.144643	0.231627	0.102213	0.195956	0.0457986	0.104958	0.0859558	0.0530314	0.0429898	0.0805113	0.0402279	0.121094	0.0482959	0.0712903	0.0385596	0.0617932	0.0286749	0.143834	0.129455	0.121472	0.0538075	0.227717	0.135873	0.242857	0.081665
H3K18ac + K23ac + K27ac + S28p	0.353395	0.045157	0.191639	0.057416	0.157664	0.109356	0.136759	0.0547337	0.0662015	0.0342104	0.136653	0.0550137	0.133656	0.0691039	0.0862035	0.0708117	0.0904289	0.0513038	0.186972	0.00468826	0.1783	0.0739977	0.184772	0.0979689	0.32071	0.13251
H3K23ac	0.412657	0.110142	0.218402	0.0558246	0.159664	0.0167018	0.141358	0.0875643	0.07203	0.0313626	0.0986091	0.0183456	0.11619	0.030514	0.0715236	0.0457604	0.0766544	0.0300539	0.152205	0.0746019	0.214092	0.106402	0.222446	0.12746	0.244058	0.141473
H3K23ac	0.436617	0.0628153	0.249698	0.0857716	0.197729	0.111675	0.15309	0.137463	0.112293	0.102229	0.111556	0.0263404	0.141626	0.0726149	0.114075	0.0421004	0.103888	0.0753152	0.184112	0.0976916	0.19628	0.0659171	0.22099	0.130276	0.283439	0.0576806
H3R2me2s + K4me3 + K9ac + K14ac + K18ac	0.722852	0.0981375	0.533009	0.0494934	0.544364	0.049156	0.40754	0.125191	0.478156	0.102373	0.416263	0.0704485	0.482496	0.107829	0.403422	0.051974	0.297544	0.107759	0.524366	0.0416083	0.4937	0.102568	0.529705	0.0662224	0.562236	0.0700475
H3R8me1 + K9me3	0.268069	0.0870617	0.274405	0.0494956	0.200275	0.107125	0.154143	0.107313	0.0802695	0.0724339	0.135139	0.0339307	0.127824	0.0715131	0.0782887	0.024664	0.0939647	0.053725	0.190743	0.122071	0.226865	0.0566878	0.31918	0.0935065	0.315763	0.0740308
H3R8me1 + K9me2	0.416677	0.137078	0.219825	0.0780463	0.191011	0.0738814	0.15326	0.136024	0.0954874	0.063281	0.129542	0.0471551	0.186818	0.107622	0.0906179	0.0149521	0.0829979	0.0644913	0.164015	0.124004	0.203345	0.0962207	0.25052	0.112753	0.364538	0.103911
H3R8me2a + K9me3	0.443225	0.122269	0.235564	0.0581028	0.236179	0.0463998	0.0553023	0.0621705	0.09846	0.0539147	0.114688	0.0600081	0.143493	0.0733535	0.0810776	0.0359479	0.153727	0.138995	0.178394	0.108006	0.240378	0.0901761	0.211334	0.128139	0.254052	0.0706914
H3R8me2a + K9me2	0.348573	0.0245515	0.24285	0.120382	0.16057	0.0344314	0.129202	0.0840308	0.0631118	0.0327495	0.094633	0.0473441	0.121863	0.0207653	0.0684429	0.0246725	0.0745985	0.0306643	0.13969	0.0883151	0.146364	0.083509	0.238072	0.109566	0.225593	0.0594009
H3R8me2a + K9me1	0.20244	0.0452184	0.118242	0.0756127	0.115637	0.026262	0.0865498	0.0479704	0.04994	0.0356962	0.0737203	0.0134854	0.0440119	0.0472992	0.0324353	0.00724955	0.0471801	0.026174	0.122949	0.0736643	0.0918908	0.0451953	0.166668	0.0795376	0.191347	0.113045
H3R8me2s + K9me3	0.212561	0.0753715	0.126273	0.0707265	0.140336	0.0756354	0.0842282	0.080821	0.0560723	0.0292618	0.0699484	0.0362551	0.065062	0.044818	0.0442052	0.0104945	0.0592941	0.0561956	0.155395	0.0248478	0.126896	0.0499887	0.190404	0.127858	0.162882	0.116409
H3R8me2s + K9me2	0.55425	0.102834	0.22321	0.076854	0.172515	0.0798257	0.103629	0.0868447	0.0961212	0.0366913	0.0834234	0.023773	0.105654	0.0147793	0.0575339	0.0217517	0.0873778	0.0597419	0.182165	0.0460622	0.207953	0.110255	0.238717	0.11439	0.259391	0.106965
H3R8me2s + K9me1	0.343699	0.0700595	0.183382	0.0499615	0.165126	0.068913	0.108115	0.0940163	0.0887963	0.0343455	0.0843102	0.0216371	0.105968	0.0275177	0.0504744	0.0284488	0.0807234	0.035297	0.178684	0.0468826	0.18878	0.112023	0.232524	0.0906843	0.250673	0.100304
H3K4ac + K9me2 + K14ac + K18ac	0.262697	0.132212	0.103456	0.0688047	0.135448	0.072216	0.0855825	0.0709922	0.0576343	0.0207928	0.0569059	0.0462235	0.0621665	0.0587116	0.0432885	0.0109007	0.0507478	0.0618736	0.168739	0.0193391	0.151827	0.104116	0.157297	0.131296	0.153076	0.113588
H3K4ac + K9me1 + K14ac + K18ac	0.219241	0.0424528	0.12349	0.0564262	0.0933239	0.0538622	0.092204	0.0433639	0.0577266	0.0301221	0.0759384	0.0153925	0.0647256	0.0308867	0.0407712	0.0176163	0.0467208	0.0191604	0.134096	0.0668077	0.142326	0.112878	0.187983	0.0414078	0.187424	0.0597202
H3K27me3	0.389598	0.109464	0.182112	0.0561474	0.130624	0.0653316	0.114762	0.102585	0.0838209	0.0318534	0.0828057	0.0166485	0.0946913	0.025319	0.053098	0.0353244	0.0826506	0.0351037	0.192234	0.022445	0.142353	0.0918239	0.246647	0.0898704	0.228985	0.0991946
H3K27me2	0.184286	0.140095	0.0821454	0.0690983	0.108991	0.0579966	0.0767188	0.0595162	0.0443245	0.0222157	0.0530715	0.0421673	0.0380529	0.0438835	0.0341673	0.0189716	0.0608318	0.0767344	0.152163	0.0262543	0.145055	0.0780798	0.112674	0.0930828	0.142828	0.0614791
H3K27me1	0.185935	0.0829462	0.0970908	0.0361284	0.120338	0.0862569	0.0769051	0.0298896	0.053431	0.0267343	0.0781147	0.0244024	0.0619319	0.0269933	0.0331515	0.0138142	0.0642318	0.0296005	0.128833	0.0625297	0.103801	0.0874961	0.168156	0.0460931	0.134028	0.060731
H3R26me2a + K27me3	0.431961	0.0486015	0.215137	0.0953909	0.153509	0.0390461	0.113962	0.095461	0.0710301	0.0422565	0.079853	0.0472356	0.102626	0.0254143	0.0671155	0.0270434	0.0736823	0.0368491	0.130201	0.0925931	0.172619	0.119576	0.240371	0.10238	0.227231	0.0909135
H3R26me2a + K27me1	0.165416	0.0972599	0.0631631	0.0569384	0.10943	0.0698345	0.0612893	0.0301319	0.0482506	0.0155169	0.0584419	0.0317704	0.0330362	0.0239353	0.0346157	0.023856	0.0325388	0.0123895	0.101525	0.0201595	0.127062	0.0599921	0.134341	0.102671	0.109925	0.0239484
H3 15-34	0.422952	0.031433	0.260427	0.0666599	0.189972	0.0996748	0.132978	0.138985	0.102753	0.0758339	0.103629	0.025756	0.120109	0.0498385	0.107891	0.0440813	0.0875463	0.0536422	0.175493	0.0770633	0.216505	0.0758717	0.224644	0.142194	0.276719	0.0708385
H3 30-49	0.287273	0.13007	0.231607	0.143359	0.150234	0.0516052	0.105002	0.0671387	0.0638261	0.0261763	0.085036	0.0381071	0.109824	0.0201153	0.0758816	0.0328326	0.0717202	0.0450585	0.125394	0.0416083	0.184424	0.11142	0.216912	0.0885102	0.2045	0.0876833
H3 105-124	0.166628	0.0835089	0.117073	0.0661103	0.148351	0.0709856	0.0760908	0.0379651	0.0501362	0.025142	0.08019	0.0400573	0.0794291	0.031689	0.0455744	0.0336564	0.0521809	0.0120699	0.116319	0.00990395	0.152903	0.0639463	0.149477	0.104906	0.144977	0.100817
H3.3 15-34	0.218907	0.0964393	0.0967524	0.0522145	0.128106	0.0770197	0.0766813	0.052124	0.0395337	0.0102763	0.0604932	0.0284803	0.0615321	0.0341479	0.0617768	0.0201175	0.0420621	0.0212674	0.119136	0.0318216	0.0799923	0.0539506	0.195222	0.0882668	0.0981315	0.0494474
H3.3 30-49	0.451574	0.0738538	0.231663	0.103966	0.178695	0.0425816	0.0965713	0.0922237	0.0848903	0.0347584	0.0964275	0.0354706	0.122128	0.0283595	0.067471	0.0415512	0.0811173	0.0431275	0.15092	0.0591893	0.171442	0.0960866	0.234883	0.112165	0.285493	0.0830421
H3.3 75-94	0.50927	0.141549	0.198472	0.0589509	0.162509	0.0191801	0.104661	0.0987082	0.0736265	0.029478	0.0987863	0.0402718	0.106338	0.00534705	0.0707589	0.0184019	0.0829548	0.0376508	0.123902	0.0716132	0.160926	0.0721155	0.235786	0.130947	0.2591	0.0851383
H3 120-135	0.223978	0.10681	0.138358	0.0615939	0.122363	0.0364763	0.0882313	0.0427075	0.0351843	0.0191323	0.0774323	0.0141717	0.0818515	0.0295036	0.0665559	0.0284391	0.0751559	0.0555094	0.115117	0.0484063	0.0975449	0.0484043	0.187498	0.0730992	0.171374	0.030376
H3 15-34	0.167231	0.110719	0.116096	0.0385266	0.143201	0.106709	0.0580096	0.0125552	0.0422546	0.0211659	0.060173	0.022482	0.0710723	0.0247804	0.0357973	0.0217139	0.0235769	0.0060432	0.0997845	0.0321146	0.168287	0.0707497	0.155739	0.133951	0.1424	0.0636082
H3K9-Nle (1-20)	0.264885	0.0950747	0.182755	0.0411691	0.185902	0.0661803	0.110811	0.0500923	0.0723503	0.0259315	0.0893535	0.0336801	0.120398	0.0269156	0.0696624	0.0457461	0.0627378	0.0307411	0.151583	0.036334	0.202303	0.107334	0.230013	0.107621	0.389337	0.118609
H3K14-Nle (1-20)	0.664754	0.105215	0.283674	0.0733796	0.258665	0.0905887	0.165719	0.122748	0.127961	0.0920787	0.133141	0.0371579	0.178251	0.0619668	0.129843	0.057534	0.124666	0.0680281	0.142176	0.00345759	0.242177	0.0890707	0.305869	0.128517	0.28802	0.0392705
H3K18-Nle (11-26)	0.553218	0.096427	0.288418	0.117847	0.214529	0.0683346	0.133873	0.0827791	0.103058	0.00833684	0.123262	0.0300649	0.153029	0.0329646	0.0773292	0.037231	0.0889596	0.0331265	0.155644	0.072668	0.21141	0.0767144	0.301901	0.125461	0.315765	0.0917676
H3K23-Nle (15-31)	0.377885	0.0782016	0.194558	0.0338981	0.251051	0.0880243	0.117063	0.0707468	0.0644892	0.0364807	0.107594	0.0136974	0.137749	0.0319404	0.0691798	0.0411093	0.0720324	0.0155121	0.148392	0.0549112	0.205346	0.0892544	0.293905	0.122512	0.25893	0.0505402
H3T6p + K9me3	0.416467	0.04787	0.243594	0.118378	0.162155	0.0453527	0.12532	0.0837379	0.0735477	0.0466194	0.0903295	0.0463586	0.11422	0.0266324	0.0758628	0.0262181	0.0677451	0.0159002	0.134344	0.106189	0.147331	0.0623857	0.240549	0.106087	0.220349	0.0548828
H3T6p + R8me2a + K9me3	0.407728	0.126915	0.245853	0.0717754	0.244069	0.0605095	0.0665218	0.0746959	0.116341	0.0713896	0.138045	0.0953847	0.160606	0.0888756	0.0924439	0.0253583	0.106818	0.0452942	0.154649	0.0600097	0.228413	0.0728187	0.229652	0.138301	0.247338	0.10849
H3R26me2a	0.459025	0.0144115	0.243502	0.0846525	0.201855	0.0941236	0.124562	0.116824	0.0947408	0.0669441	0.102097	0.0250524	0.110795	0.0546087	0.112945	0.0583806	0.0986433	0.0694747	0.162026	0.0690346	0.192798	0.10301	0.226038	0.143603	0.259958	0.0654498
H3K27me3 + S28p	0.392352	0.143795	0.268278	0.130001	0.162729	0.135163	0.179451	0.0950054	0.0989942	0.0792357	0.182224	0.0421687	0.140185	0.0904264	0.117441	0.0238937	0.0938614	0.057071	0.183159	0.144164	0.23208	0.0804909	0.343421	0.127914	0.324204	0.130711
H3K27me2 + S28p	0.490115	0.141473	0.294275	0.13461	0.195718	0.0749406	0.148839	0.103288	0.103536	0.0704926	0.110047	0.0255102	0.176812	0.0965578	0.0922865	0.0207716	0.0816505	0.046085	0.0533519	0.075451	0.198347	0.0665622	0.248224	0.13525	0.32526	0.0952889
H3K4ac + K9me3	0.364075	0.0937366	0.295045	0.122303	0.200525	0.078992	0.15376	0.121778	0.0970476	0.0633492	0.133804	0.0427349	0.186046	0.106394	0.101246	0.0186398	0.0868	0.0576233	0.184858	0.0990981	0.240055	0.117438	0.0831151	0.000119454	0.361783	0.109973
H3K9me2 (1-32)	0.23763	0.00194895	0.266165	0.127422	0.270279	0.103927	0.141805	0.0768766	0.0816394	0.024226	0.13874	0.0532768	0.178671	0.0331633	0.0948059	0.0503938	0.059136	0.0294774	0.206513	0.0825384	0.253929	0.0809867	0.290449	0.0953309	0.276812	0.049574
H3K9me2 + K27me1 (1-32)	0.253982	0.0243656	0.271379	0.111282	0.277866	0.0979503	0.140179	0.0820185	0.0778412	0.0387335	0.12898	0.0394484	0.165714	0.0688529	0.0965913	0.0357444	0.0672951	0.0374842	0.178352	0.127403	0.21122	0.0928478	0.219853	0.131173	0.306505	0.111056
H3K27ac	0.145707	0.0827176	0.0780314	0.0319695	0.124451	0.0912164	0.071056	0.0303627	0.0394004	0.0296546	0.0646713	0.0206115	0.0523422	0.0267855	0.01921	0.0115565	0.0516158	0.0400528	0.124855	0.0574898	0.0988785	0.114941	0.136654	0.0642181	0.12846	0.0869062
H3K27ac + S28p	0.343884	0.0556707	0.216755	0.0919106	0.133334	0.0422023	0.105084	0.0628191	0.0500715	0.0376177	0.104536	0.0264872	0.0880013	0.0305887	0.0691539	0.0463533	0.0603201	0.0135179	0.145036	0.0648152	0.210097	0.093024	0.244282	0.144982	0.246842	0.0644726
H3S28p	0.278637	0.0633929	0.18998	0.0464774	0.206246	0.0127762	0.11127	0.0480576	0.0489115	0.0275089	0.104537	0.0418295	0.103555	0.0386527	0.0699536	0.0368084	0.057734	0.0282273	0.12962	0.0124239	0.212383	0.118624	0.212119	0.120764	0.239731	0.0668307
H3 (1-20) N-ac	0.473968	0.126272	0.284193	0.129446	0.222051	0.0636899	0.128349	0.096026	0.0951885	0.0687608	0.11765	0.017429	0.175473	0.0966373	0.090053	0.0209556	0.0881991	0.046556	0.0852524	0.0343011	0.182757	0.0531379	0.213418	0.138204	0.339036	0.075031
H3 (52-61)	0.33629	0.112226	0.248994	0.104797	0.166137	0.0688093	0.145851	0.122223	0.0879235	0.0601893	0.110153	0.0415561	0.136632	0.0982956	0.0623468	0.00878799	0.0779432	0.0577008	0.164263	0.143812	0.166645	0.0863594	0.331323	0.137261	0.30251	0.107037
H3K56ac (52-61)	0.442568	0.0969887	0.255578	0.10517	0.222395	0.0794388	0.138324	0.142368	0.10132	0.0694747	0.11048	0.0472875	0.119018	0.0413318	0.0724905	0.0186789	0.0681095	0.0477292	0.195715	0.113749	0.164054	0.0639579	0.243571	0.142592	0.301248	0.0752559
H3K56me3 (52-61)	0.379439	0.0512851	0.220236	0.0983783	0.163792	0.0392507	0.111612	0.0833058	0.057	0.0232948	0.0941545	0.0526847	0.101735	0.0332063	0.0609046	0.0219771	0.0882888	0.0372801	0.149884	0.0526843	0.181609	0.113828	0.224962	0.103937	0.219071	0.0997364
H3K9me2 (1-15)	0.387376	0.14313	0.262669	0.09726	0.199261	0.0900924	0.162246	0.0991052	0.0824051	0.0624288	0.132114	0.0335668	0.150555	0.0681486	0.0953408	0.0162704	0.090011	0.060397	0.208934	0.0950545	0.208524	0.0515596	0.254857	0.139339	0.288398	0.0849425
H3K4me2 + K9me2	0.473183	0.108241	0.427543	0.0745725	0.4191	0.0677446	0.314031	0.0384775	0.176175	0.0585572	0.317142	0.049507	0.307534	0.0231173	0.278755	0.0720946	0.236747	0.133104	0.281535	0.094234	0.370662	0.0928901	0.306893	0.107264	0.370798	0.124023
H3K4me1 + K9me2	0.398752	0.100045	0.270172	0.0938249	0.181115	0.0664539	0.128586	0.0567849	0.0823083	0.041025	0.121503	0.0432453	0.148117	0.0318458	0.0983069	0.0382729	0.0981543	0.041341	0.182745	0.0305909	0.208677	0.116359	0.241313	0.0839573	0.314419	0.125251
H3K4me3 + K9me2	0.517676	0.0126281	0.529786	0.134952	0.754069	0.141995	0.484219	0.108717	0.319551	0.142268	0.548949	0.136794	0.569827	0.0726145	0.568269	0.113513	0.641473	0.0761711	0.58122	0.0296532	0.541826	0.104261	0.595193	0.136679	0.465856	0.145877
H3K4A + K9me2 (1-15)	0.355226	0.0927343	0.223035	0.0641509	0.174038	0.0775441	0.138886	0.144272	0.0889685	0.0634303	0.121959	0.0428145	0.172416	0.110445	0.0885204	0.014224	0.0783987	0.0487804	0.166459	0.100387	0.206255	0.084866	0.189467	0.124346	0.321253	0.132685
H2A (1-17)	0.38077	0.0406737	0.274972	0.0895026	0.191942	0.050363	0.152328	0.0578043	0.100018	0.0595326	0.138511	0.0455186	0.152689	0.0534181	0.119846	0.0316927	0.0982941	0.0450959	0.192815	0.0713202	0.167863	0.0671132	0.269077	0.0980632	0.346412	0.0649503
H2AK5ac + K9ac + K13ac + K15ac	0.452227	0.143974	0.223541	0.0581855	0.203909	0.0538894	0.106383	0.0980297	0.0907802	0.0443317	0.0929769	0.0353825	0.119208	0.0574258	0.098315	0.0509625	0.0857496	0.042586	0.160534	0.107244	0.248386	0.0885887	0.279397	0.0930131	0.219002	0.0636126
H2AK5ac	0.39543	0.0910689	0.242412	0.101051	0.179015	0.0805296	0.156789	0.0996715	0.0837015	0.0462778	0.139626	0.0613161	0.155813	0.0438068	0.11526	0.029399	0.111299	0.0787295	0.159415	0.122657	0.183038	0.0855677	0.352779	0.0588794	0.325426	0.122233
H2AS1p + K5ac	0.38491	0.11984	0.227772	0.0879626	0.221869	0.0180231	0.12754	0.0602747	0.056038	0.036488	0.11526	0.0644598	0.114469	0.0198935	0.081951	0.0361589	0.060534	0.00809365	0.154732	0.0555559	0.203656	0.117841	0.244294	0.131873	0.269636	0.0679794
H2AR3me2a + K5ac	0.443501	0.104647	0.224082	0.102632	0.209738	0.0676817	0.0921001	0.0872909	0.080277	0.0627793	0.096821	0.0349923	0.117859	0.0374838	0.0961877	0.0357949	0.0538209	0.0380165	0.186972	0.0931792	0.190366	0.0551732	0.201327	0.133899	0.25202	0.0664396
H2AS1p + R3me2a + K5ac	0.377614	0.0974077	0.189988	0.0802015	0.127971	0.0141096	0.0844772	0.0965367	0.064704	0.0145144	0.0917947	0.0384181	0.0997327	0.0186086	0.0595657	0.0265363	0.0819761	0.0478279	0.136541	0.0183428	0.157126	0.0710213	0.21857	0.102788	0.256798	0.111326
H2ACit3 + K5ac	0.176374	0.114735	0.0841411	0.0424917	0.139249	0.102818	0.0659035	0.0476763	0.0352108	0.0128149	0.0609426	0.0286463	0.0480936	0.0203962	0.0649753	0.0161421	0.0394671	0.0393943	0.13509	0.0246134	0.0965913	0.0930407	0.14885	0.0448435	0.106597	0.0617498
H2AS1p + Cit3 + K5ac	0.188606	0.109927	0.115445	0.0515141	0.169706	0.0913782	0.0672021	0.0254488	0.0483406	0.0271689	0.0870403	0.0114207	0.0804685	0.0653586	0.0562793	0.0117768	0.043885	0.0306396	0.115738	0.0530359	0.164243	0.108766	0.146593	0.098987	0.117821	0.0516692
H2AS1p + K5ac + K9ac + K13ac + K15ac	0.349583	0.0481251	0.282033	0.103996	0.167067	0.070342	0.134511	0.0484266	0.087303	0.0441978	0.120685	0.0282351	0.139126	0.0362045	0.0952578	0.0411069	0.0940577	0.0376482	0.163434	0.0423115	0.158382	0.0677744	0.261139	0.116126	0.346611	0.100498
H2AK5ac + K9ac + K13ac + K15ac (no N-ac)	0.517275	0.140057	0.221955	0.0488424	0.218587	0.0643734	0.131229	0.109406	0.110311	0.0676064	0.124528	0.0622091	0.131936	0.0764784	0.117267	0.0506723	0.102911	0.0674308	0.171391	0.114042	0.264367	0.111423	0.220187	0.133397	0.264802	0.0402142
H2AS1p + K5ac + K9ac + K13ac + K15ac (no N-ac)	0.356234	0.139822	0.213424	0.0791673	0.197103	0.0782489	0.147432	0.0460436	0.0843433	0.0308435	0.14707	0.0623919	0.148086	0.0513175	0.0957011	0.0654461	0.111789	0.0620934	0.131941	0.0566107	0.15514	0.0657013	0.250379	0.146446	0.341371	0.123558
H2AX (132-142)	0.143207	0.121543	0.165315	0.0637173	0.145545	0.0991296	0.0900456	0.0599343	0.0597983	0.0157992	0.0998201	0.0529395	0.0866381	0.0539957	0.0840265	0.0329424	0.084903	0.090437	0.179264	0.0140648	0.134139	0.101023	0.21298	0.0825309	0.199586	0.115481
H2AX (S139p)	0.305672	0.0771136	0.22003	0.0896072	0.151527	0.037957	0.0948721	0.0773732	0.0696259	0.0194349	0.106816	0.0260207	0.114145	0.0149593	0.080099	0.0276472	0.0899373	0.0450041	0.158545	0.0274263	0.162039	0.0787615	0.231368	0.121642	0.280014	0.123107
H2A.Z (1-19)	0.405795	0.111826	0.228839	0.0580845	0.206685	0.059973	0.0587087	0.0556827	0.0998816	0.0564011	0.113656	0.0435597	0.144279	0.0487142	0.0751901	0.0345702	0.121106	0.0654365	0.133599	0.0434836	0.214255	0.0791292	0.206973	0.132839	0.246382	0.0370086
H2A.Z (1-19) N-ac	0.364309	0.0985418	0.232314	0.117042	0.170749	0.0311385	0.125737	0.0821792	0.0656029	0.0338714	0.0900563	0.050786	0.111282	0.0327072	0.0783066	0.0369241	0.046743	0.0178374	0.128129	0.0755982	0.151342	0.0645115	0.257076	0.130446	0.169544	0.0883688
H2A.Z K4ac + K8ac + K12ac (1-19)	0.228236	0.0461725	0.138149	0.0608362	0.13735	0.0471082	0.0926008	0.0377352	0.0571151	0.0357891	0.0803712	0.0183397	0.0746273	0.0301232	0.0407008	0.017474	0.0302611	0.0130004	0.124979	0.0582516	0.12247	0.0840511	0.2066	0.0531839	0.208732	0.0736483
H2A.Z K4ac + K8ac + K12ac (1-19) N-ac	0.274758	0.118658	0.10325	0.0802063	0.111297	0.108031	0.0906592	0.084181	0.0622476	0.0182415	0.0565089	0.0480274	0.0648788	0.0539123	0.0566702	0.0170317	0.0507162	0.0400833	0.154608	0.0169363	0.132194	0.0978194	0.169874	0.089153	0.128781	0.139691
H3Cit8 (1-21)	0.407762	0.0549952	0.292691	0.129106	0.220487	0.114876	0.0752345	0.0473219	0.117464	0.101587	0.134605	0.0469258	0.1463	0.0191846	0.0875916	0.0255772	0.0953396	0.0627804	0.172261	0.0673351	0.234048	0.0993894	0.246498	0.140769	0.274995	0.0785947
H3 (21-44)	0.277165	0.119556	0.266524	0.088125	0.167126	0.0736616	0.134953	0.106625	0.0806381	0.0551572	0.097123	0.0320638	0.142522	0.0817756	0.063862	0.0240798	0.0749631	0.0311056	0.183739	0.0852091	0.194883	0.064512	0.174844	0.0802004	0.284172	0.131785
H3K36me1 (21-44)	0.258255	0.0426747	0.371917	0.0912471	0.227792	0.101876	0.183743	0.124957	0.0986432	0.088659	0.166816	0.0879595	0.17663	0.11208	0.115266	0.0676435	0.119286	0.0851154	0.19066	0.143402	0.18758	0.0458418	0.246781	0.13895	0.175007	0.00186138
H3K36me2 (21-44)	0.503656	0.146355	0.223621	0.0515729	0.193757	0.0660228	0.139903	0.0909077	0.0820482	0.0446635	0.0953582	0.0286395	0.154896	0.0435269	0.0998382	0.0473185	0.0964017	0.0543303	0.107884	0.0563439	0.219548	0.0653624	0.155419	0.06343	0.283553	0.111593
H3K36me3 (21-44)	0.473776	0.135224	0.223913	0.0664112	0.201996	0.066616	0.145777	0.0961782	0.0877399	0.0497306	0.103215	0.0295193	0.134286	0.0622263	0.095531	0.0378037	0.0716996	0.0320066	0.179264	0.112635	0.206552	0.0540172	0.266933	0.137482	0.289239	0.091933
H3K36ac (21-44)	0.277792	0.0432177	0.23535	0.0806122	0.192378	0.0530414	0.151783	0.0953077	0.0689792	0.0564336	0.100367	0.0206546	0.116122	0.0594912	0.0697589	0.023201	0.0754397	0.0435454	0.186019	0.119258	0.183177	0.0666609	0.266031	0.139927	0.278166	0.0906353
H3K27acK36me1 (21-44)	0.286865	0.133801	0.25288	0.0791677	0.178868	0.0695024	0.139172	0.125201	0.0875844	0.0584244	0.1008	0.0321056	0.13279	0.0667976	0.0713701	0.0225707	0.0869906	0.0363403	0.185728	0.106541	0.180449	0.0607564	0.155457	0.0605495	0.213534	0.0700002
H3K27acK36me2 (21-44)	0.371929	0.115431	0.227143	0.0519215	0.2267	0.11229	0.0724037	0.0483671	0.0787137	0.0484653	0.126501	0.0442099	0.148533	0.0528415	0.098468	0.0286678	0.111224	0.080829	0.172841	0.0654598	0.225194	0.106171	0.236679	0.133368	0.254698	0.0439621
H3K27acK36me3 (21-44)	0.247608	0.000991428	0.211162	0.109941	0.175088	0.039646	0.123807	0.0781594	0.0868556	0.0425019	0.0811259	0.039894	0.115201	0.0278463	0.0635286	0.0437608	0.0924407	0.0632079	0.168076	0.0337555	0.186097	0.102719	0.252089	0.126082	0.208274	0.103899
H2BK120ub1 (Leu-Arg-Gly-Gly) (108-125)	0.206951	0.0777427	0.14442	0.0235003	0.172167	0.128919	0.0972909	0.0366107	0.0571764	0.0331902	0.0862338	0.015854	0.0976739	0.0103966	0.0363762	0.0121367	0.077543	0.0385133	0.142798	0.031763	0.111033	0.0568274	0.20408	0.0884217	0.14619	0.0798699
H2B (108-125)	0.149969	0.0790242	0.156383	0.11153	0.172071	0.0886554	0.092115	0.0766179	0.0628621	0.0121427	0.0928236	0.0261914	0.11182	0.0513876	0.0531857	0.0218679	0.104878	0.0871201	0.186433	0.0372131	0.177544	0.0666168	0.171035	0.126739	0.187876	0.128952
H4 (1-25)	0.301443	0.146134	0.238079	0.106383	0.183788	0.0902877	0.143271	0.119018	0.101239	0.052135	0.0880792	0.0381808	0.127673	0.0260103	0.0788611	0.0382242	0.08255	0.0702903	0.168241	0.0657528	0.171892	0.100376	0.265353	0.123976	0.254015	0.112146
H4K20me3 (1-23)	0.331622	0.0599691	0.250021	0.115653	0.204301	0.0663854	0.137405	0.126613	0.104893	0.0425693	0.0936141	0.0323547	0.120808	0.0430552	0.0622469	0.045684	0.0826221	0.0483239	0.217802	0.064698	0.169268	0.0983454	0.256464	0.107612	0.27199	0.130875
H4K12ac + K16ac + K20me3 (1-25)	0.292238	0.13859	0.18014	0.126903	0.149578	0.10788	0.122122	0.107749	0.0747331	0.0421014	0.0987725	0.0717028	0.104739	0.10096	0.0910916	0.0461107	0.104396	0.104571	0.180714	0.062178	0.109356	0.0534689	0.208318	0.143264	0.11111	0.145174
H4R3me2a + K5ac	0.264888	0.152184	0.0946677	0.0242415	0.131057	0.0545998	0.0730282	0.0491547	0.0467516	0.0152279	0.0705433	0.031616	0.0535299	0.0336686	0.0482701	0.0131244	0.0626241	0.0770053	0.151624	0.0308839	0.290819	0.115818	0.151889	0.0597626	0.142532	0.0672984
H4 (1-23) (no N-ac)	0.298453	0.0317605	0.204061	0.0918395	0.188126	0.0369741	0.114377	0.0551953	0.0534976	0.0331696	0.108475	0.0321047	0.0935703	0.0369081	0.0610119	0.0286938	0.0549333	0.0158525	0.148226	0.057607	0.187725	0.104991	0.170147	0.1166	0.223543	0.0527754
H4K20ac	0.279846	0.083348	0.216024	0.0770449	0.214206	0.0568859	0.108749	0.0797558	0.0781106	0.0610066	0.0891365	0.0427824	0.10613	0.021408	0.0848038	0.0305563	0.0492736	0.0306208	0.171308	0.10701	0.196081	0.0986408	0.211547	0.135456	0.239613	0.0807123
H4S1p + K5ac + K8ac + K12ac + K16ac	0.439249	0.134747	0.192586	0.0447379	0.131867	0.0756398	0.122986	0.0927313	0.0896756	0.0371489	0.082813	0.0191844	0.104526	0.0233622	0.0583107	0.0206875	0.0906773	0.061492	0.180756	0.018753	0.156975	0.0882755	0.242219	0.108104	0.25072	0.0935991
H4S1p (1-23)	0.366793	0.115795	0.224082	0.072534	0.176893	0.0794395	0.124765	0.115959	0.0978668	0.0435853	0.0882476	0.023501	0.103715	0.0316832	0.0450366	0.0398848	0.0866799	0.0704815	0.155105	0.0198665	0.165832	0.0955205	0.253279	0.110638	0.250809	0.0980085
H4K5ac + K8ac	0.218735	0.0942063	0.105887	0.0418008	0.114203	0.0572508	0.0722487	0.0356232	0.0406832	0.0144885	0.0769551	0.0239318	0.0778766	0.0317579	0.0619095	0.0137722	0.0660923	0.0503863	0.115075	0.0352206	0.145874	0.0949106	0.158558	0.0607177	0.191071	0.0696267
H4K5ac + K16ac	0.344906	0.126807	0.191043	0.067844	0.150836	0.0283333	0.107333	0.101291	0.0727384	0.0246004	0.100218	0.0409213	0.103281	0.0197739	0.0828142	0.0383914	0.112441	0.0469143	0.126595	0.0205697	0.186249	0.118146	0.231061	0.125968	0.251871	0.088372
H4K5ac + K20ac	0.269995	0.0645491	0.225847	0.0744385	0.153798	0.0649457	0.124239	0.101379	0.088979	0.0315413	0.0784504	0.0232113	0.105333	0.011916	0.0610378	0.0218527	0.0900294	0.0676515	0.1561	0.0205697	0.193117	0.11888	0.257657	0.101554	0.245624	0.107276
H4K8ac + K12ac	0.216311	0.073061	0.0991292	0.0394366	0.139943	0.102466	0.0649817	0.0344583	0.0378347	0.0086906	0.0635267	0.0274873	0.0525644	0.0211086	0.0493684	0.00580471	0.0456705	0.0322333	0.112713	0.0259026	0.0823291	0.0793272	0.171092	0.0445053	0.11645	0.0460837
H4K8ac + K20ac	0.218791	0.137167	0.120538	0.111224	0.131301	0.0671022	0.0782794	0.0700517	0.0509055	0.0169177	0.0671715	0.052307	0.0745068	0.0676341	0.0401976	0.0218605	0.0742925	0.0778078	0.153738	0.0151196	0.143703	0.0558927	0.156117	0.126529	0.133026	0.0976297
H4K12ac + K16ac	0.367736	0.0676869	0.236719	0.112475	0.137295	0.0359979	0.128988	0.102858	0.0605138	0.0389783	0.0833357	0.0373758	0.110324	0.0262863	0.0618951	0.0445151	0.0739556	0.0470006	0.11491	0.0700309	0.202388	0.114547	0.225736	0.0961788	0.28097	0.133795
H4K12ac + K20ac	0.18286	0.078669	0.112971	0.0344704	0.138535	0.0826219	0.0794311	0.0269271	0.0532732	0.0269745	0.0807108	0.0103198	0.0747486	0.0258423	0.0359772	0.0124085	0.0596815	0.0269275	0.126885	0.0446557	0.106376	0.0891004	0.173032	0.058597	0.14599	0.0611323
H4K16ac + K20ac	0.318412	0.062187	0.256773	0.103487	0.143126	0.0783047	0.136402	0.092527	0.093806	0.0546748	0.113144	0.0360483	0.140596	0.0543139	0.0810709	0.026647	0.0670601	0.0252869	0.219087	0.133322	0.22283	0.0825522	0.240091	0.111063	0.29673	0.0905409
H4K12ac + KQ5,8,16,20	0.204495	0.0396788	0.238507	0.104607	0.205357	0.0375334	0.113336	0.0878842	0.0606335	0.0447896	0.0932881	0.0326265	0.128624	0.0381549	0.0818531	0.0404413	0.0541218	0.0270249	0.188564	0.105461	0.155209	0.0777874	0.294105	0.105921	0.248783	0.0464848
H4K5me1	0.418	0.131268	0.241436	0.0683142	0.261647	0.134761	0.131105	0.136624	0.0872547	0.069597	0.150645	0.129749	0.186167	0.112734	0.155901	0.0976129	0.127422	0.0961665	0.221366	0.127169	0.190054	0.116633	0.36527	0.0985159	0.332425	0.081008
H4K8me1	0.332721	0.0804955	0.226298	0.0715368	0.15405	0.0502655	0.0823767	0.0487637	0.0861432	0.0434989	0.105459	0.0330811	0.128514	0.0805586	0.0592171	0.0213473	0.0754837	0.0464183	0.164429	0.106189	0.165916	0.087322	0.154051	0.113757	0.283014	0.12129
H4K12me1	0.243378	0.0476097	0.393588	0.139343	0.116408	0.0423378	0.0706876	0.0362149	0.0612359	0.0684332	0.152366	0.105391	0.165027	0.138953	0.179174	0.0730249	0.107407	0.101305	0.283833	0.0710586	0.193504	0.0616889	0.374628	0.0613018	0.377943	0.149035
H4K5ac + K8me1 + K12ac	0.335578	0.0924367	0.310844	0.13358	0.198144	0.098272	0.165854	0.106933	0.103644	0.0705659	0.142181	0.0504195	0.16853	0.0947577	0.119751	0.024288	0.0794815	0.040762	0.0937795	0.0811706	0.225854	0.0648292	0.264693	0.124448	0.337019	0.101478
H4K5me1 + K8ac + K12me1	0.316442	0.0815845	0.305891	0.146694	0.182248	0.0590713	0.150864	0.0773185	0.0925652	0.0439387	0.140581	0.0680575	0.171192	0.0437334	0.106929	0.0570001	0.0850606	0.03816	0.236822	0.106482	0.267191	0.116364	0.273057	0.134169	0.363116	0.127433
H4K5me1 + K8me1 + K12me1	0.208913	0.074664	0.215877	0.082816	0.128892	0.0746276	0.141278	0.0954495	0.0684281	0.048329	0.106966	0.0221385	0.0903344	0.0575397	0.0514204	0.0165659	0.0517241	0.0451064	0.155561	0.130216	0.205436	0.0880204	0.31772	0.11157	0.262681	0.0532623
H4K8ac + K12ac + K16ac	0.357455	0.112225	0.213837	0.115558	0.178199	0.0312807	0.13163	0.0911726	0.0673271	0.0297364	0.0811824	0.0431111	0.102297	0.0210898	0.0624492	0.0355623	0.0634638	0.0293244	0.17425	0.0331108	0.176388	0.105204	0.251881	0.10704	0.216371	0.105995
H4K5ac + K12ac + K16ac	0.441472	0.104241	0.216978	0.0522125	0.195452	0.107478	0.139944	0.139848	0.103535	0.0773577	0.118393	0.0422983	0.131298	0.0315301	0.0888625	0.0196525	0.0900961	0.0558946	0.14027	0.0624125	0.216265	0.112689	0.246191	0.143935	0.252459	0.0381922
H4K5ac + K8ac + K16ac	0.322143	0.0926933	0.25707	0.106767	0.147966	0.0781567	0.130208	0.111536	0.0814132	0.0550382	0.0984046	0.0326083	0.142114	0.0683389	0.0626705	0.017514	0.0589245	0.027662	0.157757	0.12336	0.184966	0.0954128	0.174202	0.0768086	0.280247	0.137039
H4K5me1 + K8ac + K12ac + K16ac	0.15901	0.0940147	0.0953293	0.053184	0.114212	0.0984766	0.0764786	0.0354981	0.0450034	0.0329205	0.0768483	0.0231429	0.0531293	0.0342285	0.0387509	0.0145094	0.0608295	0.0406232	0.142798	0.0472342	0.0555443	0.0400656	0.160671	0.0468901	0.138528	0.0601332
H4K5ac + K8me1 + K12ac + K16ac	0.446215	0.0891989	0.219519	0.09083	0.164804	0.0374646	0.126647	0.0831088	0.0713876	0.0492184	0.0994911	0.052971	0.116121	0.0301612	0.0795429	0.0281393	0.0838045	0.0504776	0.183864	0.0528015	0.153276	0.0926858	0.236353	0.087275	0.244339	0.0917602
H4K5ac + K8ac + K12me1 + K16ac	0.420824	0.0977961	0.263419	0.0784551	0.258534	0.0376443	0.153638	0.124266	0.107087	0.0422569	0.122229	0.0277988	0.139705	0.0369993	0.0703549	0.0122115	0.101989	0.0475944	0.195632	0.0637017	0.174623	0.0515235	0.240782	0.130134	0.30452	0.0828006
H4K5ac + K8ac + K12me1 + K16ac	0.168625	0.102377	0.115323	0.103283	0.121883	0.0703628	0.0782047	0.0347176	0.0474574	0.020763	0.0765063	0.0198206	0.073873	0.0399698	0.0387842	0.0243031	0.0465745	0.00759775	0.106953	0.0158815	0.133682	0.0620635	0.15803	0.131636	0.137959	0.0888443
H2B (1-24)	0.223874	0.048351	0.206064	0.0181226	0.241219	0.0926291	0.137751	0.0801125	0.0941248	0.067585	0.141442	0.092637	0.153441	0.0427221	0.120754	0.0668223	0.0726256	0.0485413	0.21457	0.0589549	0.205602	0.104188	0.219388	0.128636	0.333972	0.136654
H2BK5me3	0.394374	0.0825532	0.377227	0.117985	0.275965	0.0596746	0.220176	0.0603902	0.125089	0.042563	0.254435	0.0502445	0.204119	0.0490975	0.179928	0.050517	0.131887	0.0361984	0.211048	0.0628813	0.246901	0.115962	0.403074	0.073375	0.411055	0.0420362
H2BK5me2	0.387947	0.127683	0.208139	0.0565414	0.180769	0.0611658	0.128252	0.0686285	0.0724351	0.0352003	0.106471	0.0210876	0.135656	0.0167978	0.0857022	0.0575317	0.0873201	0.0565763	0.127714	0.0678626	0.176923	0.108166	0.0652082	0.00860067	0.276801	0.117105
H2BK5me1	0.470751	0.126135	0.284799	0.0964629	0.232695	0.0942261	0.173406	0.0728053	0.140188	0.062981	0.165542	0.0384048	0.156215	0.05544	0.161391	0.0819949	0.126172	0.0594089	0.173545	0.0723164	0.228687	0.098193	0.310856	0.138705	0.291434	0.0911076
H2BK12ac	0.2359	0.0214221	0.204288	0.0606303	0.146465	0.0710184	0.14221	0.0853527	0.0650755	0.044267	0.108691	0.0202069	0.110173	0.045559	0.0571119	0.0196552	0.0531383	0.0355506	0.175535	0.0923587	0.190928	0.0563792	0.253366	0.130251	0.239243	0.0402412
H2BK15ac	0.339483	0.112228	0.265077	0.137803	0.16939	0.0607787	0.135467	0.0863453	0.0790434	0.0498765	0.104254	0.025901	0.125299	0.0526008	0.0956901	0.0354464	0.0819435	0.0489959	0.0880689	0.0433241	0.203761	0.0915312	0.241657	0.118291	0.267299	0.0975772
H2BK16ac	0.491782	0.149778	0.300419	0.11655	0.222706	0.0627541	0.148844	0.110694	0.10018	0.0625092	0.108161	0.0235512	0.169312	0.0895527	0.0980768	0.0266723	0.0962891	0.045435	0.112759	0.0273736	0.202403	0.047454	0.34558	0.128885	0.313593	0.108755
H2BK20ac	0.313598	0.0629746	0.296878	0.137669	0.216745	0.0738945	0.158843	0.109417	0.0864349	0.071419	0.129944	0.0368308	0.15145	0.0775004	0.0789424	0.0225866	0.113924	0.0916333	0.198367	0.112694	0.193766	0.0580853	0.264579	0.144942	0.279955	0.118015
H2BK12ac + K15ac + K16ac + K20ac	0.335837	0.0709147	0.274136	0.131302	0.176741	0.101193	0.159838	0.148348	0.0907917	0.070018	0.111567	0.0468607	0.182384	0.123085	0.0758015	0.025378	0.0791507	0.0323734	0.164388	0.0966368	0.202625	0.0795605	0.174725	0.117078	0.331414	0.126525
H2BK12ac + K15ac + K16ac + K20ac	0.428956	0.139597	0.236834	0.101441	0.199066	0.0353091	0.107213	0.0781482	0.0605837	0.0475164	0.0777419	0.0473892	0.128572	0.0711762	0.0698521	0.0418327	0.0853565	0.0214433	0.163725	0.115976	0.14017	0.0627657	0.225919	0.116189	0.241299	0.0947605
H2BK12ac + K15ac + K16ac + K20ac	0.249188	0.0728951	0.229302	0.0556692	0.250553	0.100117	0.133897	0.0816682	0.0776033	0.0474612	0.102418	0.0382381	0.152286	0.0635068	0.0814051	0.0424381	0.0931276	0.0266563	0.172012	0.124766	0.22025	0.111714	0.186349	0.114501	0.215539	0.0650342
H2BK12ac + K15ac + K16ac + K20ac	0.4146	0.0805545	0.221604	0.0506312	0.154489	0.0546602	0.142765	0.0907281	0.0716094	0.0300502	0.0972797	0.0283744	0.140257	0.0433825	0.0788063	0.0511732	0.0910605	0.0396689	0.165424	0.0629399	0.17306	0.0868179	0.210106	0.118542	0.247632	0.131663
H2BK12ac + K15ac + K16ac + K20ac	0.353375	0.0547461	0.23564	0.118139	0.164994	0.0503278	0.12333	0.0642167	0.0560727	0.0370719	0.120347	0.0250595	0.115054	0.0320833	0.0606102	0.01218	0.0746531	0.0165054	0.164015	0.0610646	0.185336	0.0674532	0.246033	0.143381	0.250014	0.083553
yH2A (10-25)	0.247043	0.0441626	0.142466	0.0351128	0.138487	0.05643	0.102603	0.0369469	0.0547063	0.037812	0.0882772	0.023174	0.0769136	0.0360996	0.0394417	0.0167085	0.0379692	0.0280192	0.13969	0.0590135	0.119463	0.0700691	0.205473	0.0475195	0.219406	0.0545594
H2A (10-25)	0.215529	0.0288445	0.141963	0.104886	0.147804	0.0840575	0.105142	0.100957	0.0706567	0.0308696	0.0713342	0.0351725	0.0893659	0.0820199	0.0502715	0.0159533	0.0769148	0.0533744	0.170893	0.0515709	0.155919	0.0964976	0.172182	0.0989904	0.148409	0.139742
H2A.X (1-17)	0.19951	0.107681	0.094434	0.0463906	0.151355	0.0967161	0.0630025	0.0447728	0.0323667	0.0142393	0.0653299	0.0296668	0.0459347	0.0230734	0.0680159	0.0245448	0.0544219	0.0444755	0.123363	0.0234999	0.0618713	0.0269796	0.148765	0.0607239	0.115057	0.0630007
H2A.X K5ac	0.393207	0.106612	0.208359	0.0854182	0.13596	0.0235136	0.0829033	0.102335	0.071418	0.0169219	0.0968861	0.0477955	0.114407	0.00658648	0.0662531	0.035575	0.075627	0.0152268	0.152909	0.0293016	0.162622	0.0806764	0.229891	0.113612	0.259041	0.107877
H3K4me3 (1-11)	0.355619	0.119165	0.339787	0.126377	0.434618	0.118817	0.356121	0.0993905	0.206429	0.0697105	0.392195	0.0903326	0.389444	0.0831254	0.323995	0.10423	0.47222	0.0775027	0.480565	0.0136546	0.455192	0.0529617	0.485586	0.145661	0.419591	0.14486
H3K4me3 (1-7)	0.305572	0.0579889	0.294637	0.0185006	0.250385	0.0648385	0.228085	0.0236706	0.143274	0.0677961	0.25308	0.0181564	0.254562	0.0194122	0.174825	0.0496038	0.192375	0.112715	0.28398	0.0817515	0.286411	0.0858899	0.361631	0.100016	0.302681	0.0381339
H3K36me3	0.345957	0.0898113	0.225959	0.101979	0.194525	0.0853403	0.160367	0.13133	0.0994276	0.0701756	0.141897	0.0784964	0.173792	0.0984111	0.104483	0.0409887	0.10632	0.0730628	0.194679	0.146039	0.226477	0.119692	0.20549	0.116783	0.347063	0.132338
H3S31p + K36me3	0.222521	0.023032	0.326766	0.117475	0.185	0.0747145	0.180682	0.054886	0.097809	0.0357368	0.168104	0.092221	0.162476	0.0335439	0.132705	0.0861109	0.113459	0.0462537	0.193187	0.0672765	0.263246	0.101985	0.353881	0.149431	0.373299	0.104868
H3K23me3 (15-34)	0.42876	0.112403	0.251254	0.0509388	0.227874	0.141053	0.0996072	0.0466366	0.0728785	0.0345282	0.139844	0.0483329	0.17325	0.045084	0.0940127	0.0269162	0.160982	0.0900157	0.169857	0.101325	0.208175	0.0610602	0.210192	0.129623	0.232432	0.0291273
H3K23me2 (15-34)	0.403216	0.128263	0.218058	0.0887121	0.183142	0.0473742	0.131915	0.0726372	0.0845583	0.0405695	0.0953979	0.0446135	0.12123	0.0169115	0.0797466	0.0433728	0.0601582	0.0194319	0.1469	0.0680384	0.191318	0.119512	0.259511	0.130307	0.192924	0.0666891
